# Supplementary material for: Impact of Homophily in Adherence to Anti-Epidemic Measures on the Spread of Infectious Diseases in Social Networks
Source: Entropy (Basel). 2025 Oct 15;27(10):1071. doi: 10.3390/e27101071 (PMC12564538; doi:10.3390/e27101071)
Supplement: Supplementary file 1 [file entropy-27-01071-s001.zip]

Archive with 2 entries (2 files):
- SBM_p0.05_2500_merged_results.csv
- TC_p0.05_2500_merged_results.csv
