# Supplementary material for: Impact of Homophily in Adherence to Anti-Epidemic Measures on the Spread of Infectious Diseases in Social Networks
Source: Entropy (Basel). 2025 Oct 15;27(10):1071. doi: 10.3390/e27101071 (PMC12564538; doi:10.3390/e27101071)
Supplement: Supplementary file 1 [file entropy-27-01071-s001.zip › SBM_p0.05_2500_merged_results.csv]

asymmetry	eta	delta	R_compl	R_noncpl	C2C	C2N	N2C	N2N
0.1	0.01	0.01	28	152	0	0	0	113
0.1	0.01	0.01	32	184	0	0	0	146
0.1	0.01	0.01	32	252	0	0	0	211
0.1	0.01	0.01	33	110	0	0	0	70
0.1	0.01	0.01	33	113	0	0	0	79
0.1	0.01	0.01	33	131	0	0	0	91
0.1	0.01	0.01	33	142	0	0	0	106
0.1	0.01	0.01	33	144	0	0	0	111
0.1	0.01	0.01	33	158	0	0	0	123
0.1	0.01	0.01	33	159	0	0	0	118
0.1	0.01	0.01	33	161	0	0	0	122
0.1	0.01	0.01	33	162	0	0	0	125
0.1	0.01	0.01	33	175	0	0	0	132
0.1	0.01	0.01	33	177	0	0	0	138
0.1	0.01	0.01	33	208	0	0	0	163
0.1	0.01	0.01	33	238	0	0	0	194
0.1	0.01	0.01	34	129	0	0	0	91
0.1	0.01	0.01	34	139	0	0	0	96
0.1	0.01	0.01	34	143	0	0	0	105
0.1	0.01	0.01	34	143	0	0	0	101
0.1	0.01	0.01	34	149	0	0	0	109
0.1	0.01	0.01	34	150	0	0	0	109
0.1	0.01	0.01	34	151	0	0	0	110
0.1	0.01	0.01	34	154	0	0	0	115
0.1	0.01	0.01	34	179	0	0	0	141
0.1	0.01	0.01	34	180	0	0	0	139
0.1	0.01	0.01	34	181	0	0	0	141
0.1	0.01	0.01	34	184	0	0	0	146
0.1	0.01	0.01	34	202	0	0	0	161
0.1	0.01	0.01	34	206	0	0	0	168
0.1	0.01	0.01	34	211	0	0	0	172
0.1	0.01	0.01	34	213	0	0	0	173
0.1	0.01	0.01	34	238	0	0	0	199
0.1	0.01	0.01	35	117	0	0	0	82
0.1	0.01	0.01	35	120	0	0	0	83
0.1	0.01	0.01	35	125	0	0	0	88
0.1	0.01	0.01	35	126	0	0	0	96
0.1	0.01	0.01	35	128	0	0	0	90
0.1	0.01	0.01	35	130	0	0	0	95
0.1	0.01	0.01	35	131	0	0	0	89
0.1	0.01	0.01	35	132	0	0	0	92
0.1	0.01	0.01	35	134	0	0	0	99
0.1	0.01	0.01	35	137	0	0	0	104
0.1	0.01	0.01	35	138	0	0	0	102
0.1	0.01	0.01	35	145	0	0	0	102
0.1	0.01	0.01	35	149	0	0	0	112
0.1	0.01	0.01	35	150	0	0	0	118
0.1	0.01	0.01	35	150	0	0	0	112
0.1	0.01	0.01	35	151	0	0	0	108
0.1	0.01	0.01	35	152	0	0	0	115
0.1	0.01	0.01	35	157	0	0	0	118
0.1	0.01	0.01	35	163	0	0	1	124
0.1	0.01	0.01	35	164	0	0	0	123
0.1	0.01	0.01	35	166	0	0	0	135
0.1	0.01	0.01	35	166	0	0	0	127
0.1	0.01	0.01	35	171	0	0	0	136
0.1	0.01	0.01	35	174	0	0	0	137
0.1	0.01	0.01	35	175	0	0	0	134
0.1	0.01	0.01	35	175	0	0	0	135
0.1	0.01	0.01	35	177	0	0	0	138
0.1	0.01	0.01	35	179	0	0	0	143
0.1	0.01	0.01	35	184	0	0	0	143
0.1	0.01	0.01	35	189	0	0	0	151
0.1	0.01	0.01	35	199	0	0	0	161
0.1	0.01	0.01	35	207	0	0	0	170
0.1	0.01	0.01	35	237	0	0	1	198
0.1	0.01	0.01	36	95	0	0	0	55
0.1	0.01	0.01	36	102	0	1	0	63
0.1	0.01	0.01	36	103	0	0	0	73
0.1	0.01	0.01	36	105	0	0	0	68
0.1	0.01	0.01	36	106	0	0	0	65
0.1	0.01	0.01	36	108	0	0	0	70
0.1	0.01	0.01	36	113	0	0	0	74
0.1	0.01	0.01	36	114	0	0	0	78
0.1	0.01	0.01	36	114	0	0	0	74
0.1	0.01	0.01	36	117	0	0	0	75
0.1	0.01	0.01	36	118	0	0	0	81
0.1	0.01	0.01	36	121	0	0	0	88
0.1	0.01	0.01	36	123	0	0	0	83
0.1	0.01	0.01	36	126	0	0	0	88
0.1	0.01	0.01	36	132	0	0	0	97
0.1	0.01	0.01	36	134	0	0	0	92
0.1	0.01	0.01	36	134	0	0	1	96
0.1	0.01	0.01	36	135	0	0	0	93
0.1	0.01	0.01	36	136	0	0	0	103
0.1	0.01	0.01	36	138	0	0	0	100
0.1	0.01	0.01	36	138	0	0	0	103
0.1	0.01	0.01	36	139	0	0	0	99
0.1	0.01	0.01	36	140	0	0	0	101
0.1	0.01	0.01	36	141	0	0	0	104
0.1	0.01	0.01	36	141	0	0	0	103
0.1	0.01	0.01	36	142	0	0	0	104
0.1	0.01	0.01	36	142	0	0	0	102
0.1	0.01	0.01	36	148	0	0	0	111
0.1	0.01	0.01	36	148	0	0	0	114
0.1	0.01	0.01	36	148	0	0	0	109
0.1	0.01	0.01	36	149	0	0	0	119
0.1	0.01	0.01	36	152	0	0	0	111
0.1	0.01	0.01	36	154	0	0	0	118
0.1	0.01	0.01	36	157	0	0	0	118
0.1	0.01	0.01	36	158	0	0	0	119
0.1	0.01	0.01	36	159	0	0	0	121
0.1	0.01	0.01	36	160	0	0	0	127
0.1	0.01	0.01	36	167	0	0	0	125
0.1	0.01	0.01	36	168	0	0	0	126
0.1	0.01	0.01	36	170	0	0	0	129
0.1	0.01	0.01	36	174	0	0	0	134
0.1	0.01	0.01	36	179	0	0	0	138
0.1	0.01	0.01	36	180	0	0	0	143
0.1	0.01	0.01	36	185	0	0	0	146
0.1	0.01	0.01	36	188	0	0	0	150
0.1	0.01	0.01	36	195	0	0	0	155
0.1	0.01	0.01	36	213	0	0	0	173
0.1	0.01	0.01	36	257	0	0	0	214
0.1	0.01	0.01	37	101	0	0	0	64
0.1	0.01	0.01	37	102	0	1	0	66
0.1	0.01	0.01	37	104	0	0	0	66
0.1	0.01	0.01	37	107	0	0	0	70
0.1	0.01	0.01	37	109	0	0	0	76
0.1	0.01	0.01	37	109	0	0	0	73
0.1	0.01	0.01	37	111	0	0	0	76
0.1	0.01	0.01	37	113	0	0	0	78
0.1	0.01	0.01	37	114	0	0	0	84
0.1	0.01	0.01	37	114	0	0	0	79
0.1	0.01	0.01	37	118	0	1	0	84
0.1	0.01	0.01	37	122	0	0	0	83
0.1	0.01	0.01	37	123	0	0	0	85
0.1	0.01	0.01	37	123	0	0	0	81
0.1	0.01	0.01	37	127	0	0	0	89
0.1	0.01	0.01	37	130	0	0	0	94
0.1	0.01	0.01	37	130	0	0	0	93
0.1	0.01	0.01	37	130	0	0	0	90
0.1	0.01	0.01	37	132	0	0	0	102
0.1	0.01	0.01	37	133	0	0	0	95
0.1	0.01	0.01	37	135	0	0	0	102
0.1	0.01	0.01	37	135	0	0	0	95
0.1	0.01	0.01	37	136	0	0	0	98
0.1	0.01	0.01	37	139	0	0	0	108
0.1	0.01	0.01	37	139	0	0	0	106
0.1	0.01	0.01	37	142	0	0	0	102
0.1	0.01	0.01	37	143	0	0	0	107
0.1	0.01	0.01	37	145	0	1	0	105
0.1	0.01	0.01	37	146	0	0	0	107
0.1	0.01	0.01	37	149	0	0	0	107
0.1	0.01	0.01	37	152	0	0	0	116
0.1	0.01	0.01	37	153	0	0	0	111
0.1	0.01	0.01	37	153	0	1	0	115
0.1	0.01	0.01	37	154	0	0	0	118
0.1	0.01	0.01	37	156	0	0	0	116
0.1	0.01	0.01	37	157	0	0	0	113
0.1	0.01	0.01	37	159	0	0	0	116
0.1	0.01	0.01	37	164	0	0	0	122
0.1	0.01	0.01	37	164	0	0	0	126
0.1	0.01	0.01	37	165	0	0	0	134
0.1	0.01	0.01	37	166	0	0	0	134
0.1	0.01	0.01	37	166	0	0	0	125
0.1	0.01	0.01	37	167	0	0	0	129
0.1	0.01	0.01	37	169	0	0	0	139
0.1	0.01	0.01	37	172	0	0	0	126
0.1	0.01	0.01	37	175	0	0	0	138
0.1	0.01	0.01	37	176	0	0	0	142
0.1	0.01	0.01	37	181	0	0	0	139
0.1	0.01	0.01	37	182	0	0	0	143
0.1	0.01	0.01	37	183	0	0	0	144
0.1	0.01	0.01	37	184	0	0	0	146
0.1	0.01	0.01	37	190	0	0	0	148
0.1	0.01	0.01	37	191	0	0	0	151
0.1	0.01	0.01	37	195	0	0	0	156
0.1	0.01	0.01	37	195	0	0	0	153
0.1	0.01	0.01	37	197	0	0	0	158
0.1	0.01	0.01	37	206	0	0	0	164
0.1	0.01	0.01	37	211	0	0	0	177
0.1	0.01	0.01	37	213	0	0	0	172
0.1	0.01	0.01	37	213	0	0	0	166
0.1	0.01	0.01	37	226	0	0	0	181
0.1	0.01	0.01	37	230	0	0	0	188
0.1	0.01	0.01	37	262	0	0	0	228
0.1	0.01	0.01	38	85	0	0	0	50
0.1	0.01	0.01	38	91	0	0	0	58
0.1	0.01	0.01	38	96	0	0	0	61
0.1	0.01	0.01	38	99	0	0	0	61
0.1	0.01	0.01	38	101	0	0	0	61
0.1	0.01	0.01	38	104	0	0	0	64
0.1	0.01	0.01	38	105	0	0	0	62
0.1	0.01	0.01	38	106	0	0	0	66
0.1	0.01	0.01	38	107	0	0	0	71
0.1	0.01	0.01	38	109	0	0	0	70
0.1	0.01	0.01	38	110	0	0	0	72
0.1	0.01	0.01	38	111	0	0	0	69
0.1	0.01	0.01	38	114	0	0	0	76
0.1	0.01	0.01	38	116	0	0	0	77
0.1	0.01	0.01	38	116	0	0	0	83
0.1	0.01	0.01	38	120	0	0	0	81
0.1	0.01	0.01	38	121	0	0	0	85
0.1	0.01	0.01	38	123	0	0	0	83
0.1	0.01	0.01	38	124	0	0	0	89
0.1	0.01	0.01	38	125	0	0	0	85
0.1	0.01	0.01	38	127	0	0	0	85
0.1	0.01	0.01	38	128	0	0	0	88
0.1	0.01	0.01	38	129	0	0	0	90
0.1	0.01	0.01	38	129	0	0	0	94
0.1	0.01	0.01	38	129	0	0	0	93
0.1	0.01	0.01	38	130	0	0	0	86
0.1	0.01	0.01	38	130	0	0	0	87
0.1	0.01	0.01	38	130	0	0	0	93
0.1	0.01	0.01	38	131	0	0	0	97
0.1	0.01	0.01	38	132	0	0	0	101
0.1	0.01	0.01	38	133	0	0	0	96
0.1	0.01	0.01	38	134	0	0	0	101
0.1	0.01	0.01	38	135	0	0	0	98
0.1	0.01	0.01	38	137	0	0	0	96
0.1	0.01	0.01	38	138	0	0	0	98
0.1	0.01	0.01	38	138	0	0	0	101
0.1	0.01	0.01	38	138	0	0	0	101
0.1	0.01	0.01	38	139	0	0	0	102
0.1	0.01	0.01	38	139	0	0	0	97
0.1	0.01	0.01	38	140	0	0	0	105
0.1	0.01	0.01	38	141	0	0	0	107
0.1	0.01	0.01	38	145	0	0	0	106
0.1	0.01	0.01	38	145	0	0	0	109
0.1	0.01	0.01	38	145	0	0	0	105
0.1	0.01	0.01	38	145	0	0	0	102
0.1	0.01	0.01	38	145	0	0	0	110
0.1	0.01	0.01	38	146	0	0	0	106
0.1	0.01	0.01	38	146	0	0	2	110
0.1	0.01	0.01	38	148	0	0	0	110
0.1	0.01	0.01	38	149	0	0	0	110
0.1	0.01	0.01	38	150	0	0	0	112
0.1	0.01	0.01	38	152	0	0	0	110
0.1	0.01	0.01	38	153	0	0	0	116
0.1	0.01	0.01	38	154	0	0	0	115
0.1	0.01	0.01	38	154	0	0	0	116
0.1	0.01	0.01	38	155	0	0	0	114
0.1	0.01	0.01	38	156	0	0	0	122
0.1	0.01	0.01	38	156	0	0	0	118
0.1	0.01	0.01	38	156	0	0	0	119
0.1	0.01	0.01	38	157	0	0	0	125
0.1	0.01	0.01	38	158	0	0	0	122
0.1	0.01	0.01	38	159	0	0	0	121
0.1	0.01	0.01	38	160	0	0	0	123
0.1	0.01	0.01	38	160	0	0	0	124
0.1	0.01	0.01	38	161	0	0	0	122
0.1	0.01	0.01	38	164	0	0	0	125
0.1	0.01	0.01	38	167	0	0	0	133
0.1	0.01	0.01	38	167	0	0	0	128
0.1	0.01	0.01	38	167	0	0	0	130
0.1	0.01	0.01	38	168	0	0	0	128
0.1	0.01	0.01	38	172	0	0	0	138
0.1	0.01	0.01	38	173	0	0	0	137
0.1	0.01	0.01	38	173	0	0	0	132
0.1	0.01	0.01	38	174	0	0	0	135
0.1	0.01	0.01	38	175	0	0	0	134
0.1	0.01	0.01	38	175	0	0	0	134
0.1	0.01	0.01	38	176	0	0	0	137
0.1	0.01	0.01	38	177	0	0	1	138
0.1	0.01	0.01	38	178	0	0	0	144
0.1	0.01	0.01	38	183	0	0	0	144
0.1	0.01	0.01	38	185	0	0	0	147
0.1	0.01	0.01	38	190	0	0	0	146
0.1	0.01	0.01	38	190	0	0	0	151
0.1	0.01	0.01	38	191	0	0	0	154
0.1	0.01	0.01	38	192	0	0	0	150
0.1	0.01	0.01	38	192	0	0	0	149
0.1	0.01	0.01	38	204	0	0	0	168
0.1	0.01	0.01	38	206	0	0	0	174
0.1	0.01	0.01	38	210	0	0	0	172
0.1	0.01	0.01	38	214	0	1	0	174
0.1	0.01	0.01	38	217	0	0	0	181
0.1	0.01	0.01	38	220	0	0	0	181
0.1	0.01	0.01	38	224	0	0	0	186
0.1	0.01	0.01	38	225	0	0	0	187
0.1	0.01	0.01	38	229	0	0	0	191
0.1	0.01	0.01	38	255	0	0	0	214
0.1	0.01	0.01	38	271	0	0	0	238
0.1	0.01	0.01	39	78	0	0	0	47
0.1	0.01	0.01	39	96	0	0	0	53
0.1	0.01	0.01	39	99	0	0	0	67
0.1	0.01	0.01	39	100	0	0	0	62
0.1	0.01	0.01	39	102	0	0	0	70
0.1	0.01	0.01	39	102	0	0	0	64
0.1	0.01	0.01	39	102	0	0	0	66
0.1	0.01	0.01	39	106	0	0	0	71
0.1	0.01	0.01	39	108	0	0	0	69
0.1	0.01	0.01	39	111	0	0	0	74
0.1	0.01	0.01	39	111	0	0	0	74
0.1	0.01	0.01	39	111	0	0	0	70
0.1	0.01	0.01	39	112	0	0	0	71
0.1	0.01	0.01	39	114	0	0	0	75
0.1	0.01	0.01	39	115	0	0	0	79
0.1	0.01	0.01	39	115	0	0	0	81
0.1	0.01	0.01	39	116	0	0	0	78
0.1	0.01	0.01	39	117	0	0	0	82
0.1	0.01	0.01	39	118	0	0	0	77
0.1	0.01	0.01	39	119	0	0	1	87
0.1	0.01	0.01	39	120	0	0	0	81
0.1	0.01	0.01	39	122	0	0	0	81
0.1	0.01	0.01	39	122	0	0	0	83
0.1	0.01	0.01	39	123	0	0	0	92
0.1	0.01	0.01	39	124	0	0	0	86
0.1	0.01	0.01	39	124	0	0	1	91
0.1	0.01	0.01	39	124	0	0	0	85
0.1	0.01	0.01	39	124	0	0	0	89
0.1	0.01	0.01	39	124	0	0	0	87
0.1	0.01	0.01	39	125	0	0	0	92
0.1	0.01	0.01	39	125	0	0	0	82
0.1	0.01	0.01	39	127	0	0	0	91
0.1	0.01	0.01	39	127	0	0	1	91
0.1	0.01	0.01	39	128	0	0	0	91
0.1	0.01	0.01	39	128	0	0	0	94
0.1	0.01	0.01	39	128	0	0	0	88
0.1	0.01	0.01	39	129	0	0	0	91
0.1	0.01	0.01	39	129	0	0	0	95
0.1	0.01	0.01	39	130	0	0	0	92
0.1	0.01	0.01	39	130	0	0	0	90
0.1	0.01	0.01	39	130	0	0	0	93
0.1	0.01	0.01	39	130	0	0	0	94
0.1	0.01	0.01	39	131	0	0	0	95
0.1	0.01	0.01	39	131	0	0	0	94
0.1	0.01	0.01	39	132	0	0	0	94
0.1	0.01	0.01	39	132	0	0	0	99
0.1	0.01	0.01	39	132	0	0	1	93
0.1	0.01	0.01	39	132	0	0	0	94
0.1	0.01	0.01	39	133	0	0	0	96
0.1	0.01	0.01	39	133	0	0	0	95
0.1	0.01	0.01	39	134	0	0	0	101
0.1	0.01	0.01	39	136	0	0	0	96
0.1	0.01	0.01	39	136	0	0	0	103
0.1	0.01	0.01	39	136	0	0	0	101
0.1	0.01	0.01	39	137	0	0	0	102
0.1	0.01	0.01	39	137	0	0	0	98
0.1	0.01	0.01	39	138	0	0	0	98
0.1	0.01	0.01	39	138	0	0	0	105
0.1	0.01	0.01	39	139	0	0	1	101
0.1	0.01	0.01	39	139	0	0	0	106
0.1	0.01	0.01	39	140	0	0	0	101
0.1	0.01	0.01	39	141	0	0	0	98
0.1	0.01	0.01	39	142	0	0	0	106
0.1	0.01	0.01	39	142	0	0	0	104
0.1	0.01	0.01	39	144	0	0	1	109
0.1	0.01	0.01	39	146	0	0	0	110
0.1	0.01	0.01	39	146	0	0	0	109
0.1	0.01	0.01	39	146	0	0	0	105
0.1	0.01	0.01	39	146	0	0	0	113
0.1	0.01	0.01	39	146	0	0	0	112
0.1	0.01	0.01	39	148	0	0	0	106
0.1	0.01	0.01	39	148	0	0	0	108
0.1	0.01	0.01	39	148	0	0	0	108
0.1	0.01	0.01	39	149	0	0	0	115
0.1	0.01	0.01	39	149	0	0	0	111
0.1	0.01	0.01	39	150	0	0	0	112
0.1	0.01	0.01	39	151	0	0	0	115
0.1	0.01	0.01	39	151	0	0	0	112
0.1	0.01	0.01	39	155	0	0	0	118
0.1	0.01	0.01	39	155	0	0	0	119
0.1	0.01	0.01	39	156	0	0	0	117
0.1	0.01	0.01	39	157	0	0	0	117
0.1	0.01	0.01	39	157	0	0	0	118
0.1	0.01	0.01	39	159	0	0	0	120
0.1	0.01	0.01	39	160	0	0	0	121
0.1	0.01	0.01	39	160	0	0	0	128
0.1	0.01	0.01	39	160	0	0	0	119
0.1	0.01	0.01	39	161	0	0	0	118
0.1	0.01	0.01	39	161	0	0	0	124
0.1	0.01	0.01	39	161	0	0	0	116
0.1	0.01	0.01	39	162	0	0	0	124
0.1	0.01	0.01	39	164	0	0	0	127
0.1	0.01	0.01	39	164	0	0	0	122
0.1	0.01	0.01	39	166	0	0	0	128
0.1	0.01	0.01	39	166	0	0	0	133
0.1	0.01	0.01	39	168	0	0	0	135
0.1	0.01	0.01	39	169	0	0	0	130
0.1	0.01	0.01	39	170	0	0	0	131
0.1	0.01	0.01	39	171	0	0	0	128
0.1	0.01	0.01	39	173	0	0	0	130
0.1	0.01	0.01	39	174	0	0	0	139
0.1	0.01	0.01	39	174	0	0	0	133
0.1	0.01	0.01	39	175	0	0	0	144
0.1	0.01	0.01	39	175	0	0	0	136
0.1	0.01	0.01	39	176	0	0	0	139
0.1	0.01	0.01	39	176	0	0	0	135
0.1	0.01	0.01	39	177	0	0	0	138
0.1	0.01	0.01	39	177	0	0	0	141
0.1	0.01	0.01	39	177	0	0	0	142
0.1	0.01	0.01	39	178	0	0	0	139
0.1	0.01	0.01	39	179	0	0	0	143
0.1	0.01	0.01	39	190	0	0	0	150
0.1	0.01	0.01	39	194	0	0	0	153
0.1	0.01	0.01	39	194	0	0	0	162
0.1	0.01	0.01	39	195	0	0	0	158
0.1	0.01	0.01	39	195	0	0	0	153
0.1	0.01	0.01	39	196	0	0	0	157
0.1	0.01	0.01	39	198	0	0	0	159
0.1	0.01	0.01	39	198	0	0	0	159
0.1	0.01	0.01	39	205	0	0	0	163
0.1	0.01	0.01	39	206	0	0	1	172
0.1	0.01	0.01	39	209	0	0	0	167
0.1	0.01	0.01	39	210	0	0	0	174
0.1	0.01	0.01	39	213	0	0	0	174
0.1	0.01	0.01	39	214	0	0	0	175
0.1	0.01	0.01	39	214	0	0	0	176
0.1	0.01	0.01	39	217	0	0	0	180
0.1	0.01	0.01	39	218	0	0	0	184
0.1	0.01	0.01	39	219	0	0	0	174
0.1	0.01	0.01	39	219	0	0	0	182
0.1	0.01	0.01	39	220	0	0	0	183
0.1	0.01	0.01	39	223	0	0	0	179
0.1	0.01	0.01	39	234	0	0	0	193
0.1	0.01	0.01	39	242	0	0	0	206
0.1	0.01	0.01	39	257	0	0	0	221
0.1	0.01	0.01	39	258	0	0	0	216
0.1	0.01	0.01	39	259	0	0	0	215
0.1	0.01	0.01	40	76	0	0	0	38
0.1	0.01	0.01	40	80	0	0	0	48
0.1	0.01	0.01	40	84	0	0	0	47
0.1	0.01	0.01	40	90	0	0	0	50
0.1	0.01	0.01	40	93	0	0	0	60
0.1	0.01	0.01	40	95	0	0	0	60
0.1	0.01	0.01	40	98	0	0	0	59
0.1	0.01	0.01	40	98	0	0	0	63
0.1	0.01	0.01	40	100	0	0	0	65
0.1	0.01	0.01	40	100	0	0	0	61
0.1	0.01	0.01	40	103	0	0	1	65
0.1	0.01	0.01	40	105	0	0	0	66
0.1	0.01	0.01	40	108	0	0	0	71
0.1	0.01	0.01	40	110	0	0	0	71
0.1	0.01	0.01	40	110	0	0	0	74
0.1	0.01	0.01	40	111	0	0	0	73
0.1	0.01	0.01	40	111	0	0	0	78
0.1	0.01	0.01	40	112	0	0	0	73
0.1	0.01	0.01	40	112	0	0	0	75
0.1	0.01	0.01	40	113	0	0	0	78
0.1	0.01	0.01	40	113	0	0	0	78
0.1	0.01	0.01	40	113	0	0	0	76
0.1	0.01	0.01	40	115	0	0	1	74
0.1	0.01	0.01	40	119	0	0	0	77
0.1	0.01	0.01	40	119	0	0	0	83
0.1	0.01	0.01	40	119	0	0	0	79
0.1	0.01	0.01	40	121	0	0	0	86
0.1	0.01	0.01	40	123	0	0	0	85
0.1	0.01	0.01	40	124	0	0	0	89
0.1	0.01	0.01	40	126	0	0	0	87
0.1	0.01	0.01	40	126	0	0	0	91
0.1	0.01	0.01	40	127	0	0	0	86
0.1	0.01	0.01	40	127	0	0	0	87
0.1	0.01	0.01	40	127	0	0	0	92
0.1	0.01	0.01	40	129	0	0	0	93
0.1	0.01	0.01	40	129	0	0	0	88
0.1	0.01	0.01	40	129	0	0	0	89
0.1	0.01	0.01	40	129	0	0	0	90
0.1	0.01	0.01	40	132	0	0	0	94
0.1	0.01	0.01	40	135	0	0	0	95
0.1	0.01	0.01	40	137	0	0	0	102
0.1	0.01	0.01	40	137	0	0	1	99
0.1	0.01	0.01	40	138	0	0	1	97
0.1	0.01	0.01	40	140	0	0	0	103
0.1	0.01	0.01	40	140	0	0	0	108
0.1	0.01	0.01	40	141	0	0	0	103
0.1	0.01	0.01	40	143	0	0	0	106
0.1	0.01	0.01	40	143	0	0	0	106
0.1	0.01	0.01	40	143	0	0	0	100
0.1	0.01	0.01	40	143	0	0	0	99
0.1	0.01	0.01	40	144	0	0	0	112
0.1	0.01	0.01	40	144	0	0	0	106
0.1	0.01	0.01	40	145	0	0	0	106
0.1	0.01	0.01	40	145	0	0	1	104
0.1	0.01	0.01	40	146	0	0	0	106
0.1	0.01	0.01	40	149	0	0	0	107
0.1	0.01	0.01	40	150	0	0	0	120
0.1	0.01	0.01	40	151	0	0	0	110
0.1	0.01	0.01	40	151	0	0	0	114
0.1	0.01	0.01	40	152	0	0	0	114
0.1	0.01	0.01	40	152	0	0	0	118
0.1	0.01	0.01	40	152	0	0	0	119
0.1	0.01	0.01	40	152	0	0	0	117
0.1	0.01	0.01	40	153	0	0	0	106
0.1	0.01	0.01	40	154	0	0	0	115
0.1	0.01	0.01	40	156	0	0	0	119
0.1	0.01	0.01	40	157	0	0	0	122
0.1	0.01	0.01	40	157	0	0	0	117
0.1	0.01	0.01	40	159	0	0	0	119
0.1	0.01	0.01	40	159	0	0	0	124
0.1	0.01	0.01	40	160	0	0	0	121
0.1	0.01	0.01	40	160	0	0	1	120
0.1	0.01	0.01	40	160	0	0	0	122
0.1	0.01	0.01	40	161	0	0	0	123
0.1	0.01	0.01	40	162	0	0	0	123
0.1	0.01	0.01	40	163	0	0	0	121
0.1	0.01	0.01	40	163	0	0	0	124
0.1	0.01	0.01	40	164	0	0	0	125
0.1	0.01	0.01	40	164	0	0	0	129
0.1	0.01	0.01	40	165	0	0	0	123
0.1	0.01	0.01	40	166	0	0	0	129
0.1	0.01	0.01	40	166	0	0	0	126
0.1	0.01	0.01	40	166	0	0	0	129
0.1	0.01	0.01	40	168	0	0	0	130
0.1	0.01	0.01	40	168	0	0	0	126
0.1	0.01	0.01	40	168	0	0	0	126
0.1	0.01	0.01	40	171	0	0	0	132
0.1	0.01	0.01	40	174	0	0	0	134
0.1	0.01	0.01	40	174	0	0	0	133
0.1	0.01	0.01	40	177	0	0	0	137
0.1	0.01	0.01	40	178	0	0	0	134
0.1	0.01	0.01	40	179	0	0	0	139
0.1	0.01	0.01	40	181	0	0	0	145
0.1	0.01	0.01	40	184	0	1	0	144
0.1	0.01	0.01	40	186	0	0	0	148
0.1	0.01	0.01	40	186	0	0	0	145
0.1	0.01	0.01	40	188	0	0	0	146
0.1	0.01	0.01	40	188	0	0	0	146
0.1	0.01	0.01	40	189	0	0	0	154
0.1	0.01	0.01	40	190	0	0	0	148
0.1	0.01	0.01	40	191	0	0	0	153
0.1	0.01	0.01	40	192	0	0	0	153
0.1	0.01	0.01	40	193	0	0	0	155
0.1	0.01	0.01	40	193	0	0	0	156
0.1	0.01	0.01	40	193	0	0	0	156
0.1	0.01	0.01	40	194	0	0	0	154
0.1	0.01	0.01	40	195	0	0	0	156
0.1	0.01	0.01	40	195	0	0	0	154
0.1	0.01	0.01	40	197	0	0	0	157
0.1	0.01	0.01	40	205	0	0	0	165
0.1	0.01	0.01	40	207	0	0	0	169
0.1	0.01	0.01	40	209	0	0	0	172
0.1	0.01	0.01	40	210	0	0	0	173
0.1	0.01	0.01	40	211	0	0	0	171
0.1	0.01	0.01	40	215	0	0	0	176
0.1	0.01	0.01	40	220	0	0	0	182
0.1	0.01	0.01	40	220	0	0	0	184
0.1	0.01	0.01	40	240	0	0	0	199
0.1	0.01	0.01	40	241	0	0	0	203
0.1	0.01	0.01	40	295	0	0	0	256
0.1	0.01	0.01	41	73	0	0	1	37
0.1	0.01	0.01	41	80	0	0	0	48
0.1	0.01	0.01	41	86	0	0	0	48
0.1	0.01	0.01	41	87	0	0	0	51
0.1	0.01	0.01	41	87	0	0	0	56
0.1	0.01	0.01	41	92	0	0	0	50
0.1	0.01	0.01	41	93	0	0	0	56
0.1	0.01	0.01	41	96	0	0	0	58
0.1	0.01	0.01	41	97	0	0	0	58
0.1	0.01	0.01	41	100	0	0	0	61
0.1	0.01	0.01	41	102	0	0	1	70
0.1	0.01	0.01	41	106	0	0	0	64
0.1	0.01	0.01	41	107	0	0	0	77
0.1	0.01	0.01	41	110	0	0	0	73
0.1	0.01	0.01	41	112	0	0	0	76
0.1	0.01	0.01	41	112	0	0	0	75
0.1	0.01	0.01	41	112	0	0	0	76
0.1	0.01	0.01	41	113	0	0	0	75
0.1	0.01	0.01	41	113	0	0	0	74
0.1	0.01	0.01	41	116	0	0	0	76
0.1	0.01	0.01	41	117	0	0	0	83
0.1	0.01	0.01	41	118	0	0	0	78
0.1	0.01	0.01	41	119	0	0	0	87
0.1	0.01	0.01	41	119	0	0	0	75
0.1	0.01	0.01	41	120	0	0	0	84
0.1	0.01	0.01	41	121	0	0	0	84
0.1	0.01	0.01	41	122	0	0	0	84
0.1	0.01	0.01	41	123	0	0	1	87
0.1	0.01	0.01	41	124	0	0	0	88
0.1	0.01	0.01	41	124	0	0	0	91
0.1	0.01	0.01	41	125	0	0	0	91
0.1	0.01	0.01	41	125	0	0	0	98
0.1	0.01	0.01	41	126	0	0	0	86
0.1	0.01	0.01	41	126	0	0	0	86
0.1	0.01	0.01	41	128	0	0	0	93
0.1	0.01	0.01	41	129	0	0	0	92
0.1	0.01	0.01	41	129	0	0	0	98
0.1	0.01	0.01	41	130	0	0	0	94
0.1	0.01	0.01	41	131	0	0	0	96
0.1	0.01	0.01	41	134	0	0	1	94
0.1	0.01	0.01	41	135	0	0	0	93
0.1	0.01	0.01	41	136	0	0	0	98
0.1	0.01	0.01	41	136	0	0	0	104
0.1	0.01	0.01	41	136	0	0	0	96
0.1	0.01	0.01	41	139	0	0	0	101
0.1	0.01	0.01	41	140	0	0	0	96
0.1	0.01	0.01	41	140	0	0	0	101
0.1	0.01	0.01	41	140	0	0	1	98
0.1	0.01	0.01	41	142	0	0	0	107
0.1	0.01	0.01	41	142	0	0	1	100
0.1	0.01	0.01	41	142	0	0	0	106
0.1	0.01	0.01	41	143	0	0	0	106
0.1	0.01	0.01	41	144	0	0	1	101
0.1	0.01	0.01	41	144	0	0	0	109
0.1	0.01	0.01	41	144	0	0	0	109
0.1	0.01	0.01	41	145	0	0	0	106
0.1	0.01	0.01	41	145	0	0	0	107
0.1	0.01	0.01	41	146	0	0	0	108
0.1	0.01	0.01	41	146	0	0	0	107
0.1	0.01	0.01	41	146	0	0	0	113
0.1	0.01	0.01	41	147	0	0	0	107
0.1	0.01	0.01	41	148	0	0	0	110
0.1	0.01	0.01	41	150	0	0	0	110
0.1	0.01	0.01	41	150	0	0	0	121
0.1	0.01	0.01	41	151	1	0	0	121
0.1	0.01	0.01	41	152	0	0	0	114
0.1	0.01	0.01	41	152	0	1	0	108
0.1	0.01	0.01	41	152	1	0	0	115
0.1	0.01	0.01	41	153	0	0	0	112
0.1	0.01	0.01	41	153	0	0	0	113
0.1	0.01	0.01	41	154	0	0	0	120
0.1	0.01	0.01	41	155	0	0	0	121
0.1	0.01	0.01	41	155	0	0	0	112
0.1	0.01	0.01	41	157	0	0	0	118
0.1	0.01	0.01	41	158	0	0	0	116
0.1	0.01	0.01	41	158	0	0	0	119
0.1	0.01	0.01	41	159	0	0	0	117
0.1	0.01	0.01	41	159	0	0	0	119
0.1	0.01	0.01	41	161	0	0	0	122
0.1	0.01	0.01	41	161	0	0	0	122
0.1	0.01	0.01	41	162	0	0	0	122
0.1	0.01	0.01	41	162	0	0	0	123
0.1	0.01	0.01	41	163	0	0	0	119
0.1	0.01	0.01	41	163	0	0	0	125
0.1	0.01	0.01	41	165	0	0	0	128
0.1	0.01	0.01	41	165	0	0	0	124
0.1	0.01	0.01	41	166	0	0	0	126
0.1	0.01	0.01	41	166	0	0	0	130
0.1	0.01	0.01	41	166	0	0	0	128
0.1	0.01	0.01	41	166	0	0	0	132
0.1	0.01	0.01	41	168	0	0	0	134
0.1	0.01	0.01	41	168	0	0	0	130
0.1	0.01	0.01	41	169	0	0	0	133
0.1	0.01	0.01	41	171	0	0	0	129
0.1	0.01	0.01	41	172	0	0	0	137
0.1	0.01	0.01	41	172	0	0	0	131
0.1	0.01	0.01	41	174	0	0	1	130
0.1	0.01	0.01	41	175	0	0	0	140
0.1	0.01	0.01	41	179	0	0	0	142
0.1	0.01	0.01	41	181	0	0	0	140
0.1	0.01	0.01	41	181	0	0	0	143
0.1	0.01	0.01	41	183	0	0	0	145
0.1	0.01	0.01	41	183	0	0	0	148
0.1	0.01	0.01	41	184	0	0	0	143
0.1	0.01	0.01	41	185	0	0	1	147
0.1	0.01	0.01	41	185	0	0	0	149
0.1	0.01	0.01	41	185	0	0	0	146
0.1	0.01	0.01	41	186	0	0	0	147
0.1	0.01	0.01	41	186	0	0	0	144
0.1	0.01	0.01	41	188	0	0	1	154
0.1	0.01	0.01	41	190	0	0	0	156
0.1	0.01	0.01	41	192	0	0	0	154
0.1	0.01	0.01	41	192	0	0	0	155
0.1	0.01	0.01	41	193	0	0	0	153
0.1	0.01	0.01	41	196	0	1	0	158
0.1	0.01	0.01	41	198	0	0	1	156
0.1	0.01	0.01	41	198	0	1	0	158
0.1	0.01	0.01	41	200	0	0	1	165
0.1	0.01	0.01	41	201	0	0	0	159
0.1	0.01	0.01	41	203	0	0	1	164
0.1	0.01	0.01	41	203	0	0	0	165
0.1	0.01	0.01	41	205	0	0	0	171
0.1	0.01	0.01	41	208	0	0	0	175
0.1	0.01	0.01	41	209	0	0	0	168
0.1	0.01	0.01	41	220	0	0	0	180
0.1	0.01	0.01	41	223	0	0	0	185
0.1	0.01	0.01	41	232	0	0	0	192
0.1	0.01	0.01	41	244	0	0	0	207
0.1	0.01	0.01	41	249	0	1	0	213
0.1	0.01	0.01	41	252	0	0	0	212
0.1	0.01	0.01	41	260	0	0	0	223
0.1	0.01	0.01	41	271	0	0	0	233
0.1	0.01	0.01	42	85	0	0	0	49
0.1	0.01	0.01	42	94	0	0	0	57
0.1	0.01	0.01	42	94	0	0	0	59
0.1	0.01	0.01	42	97	0	0	0	62
0.1	0.01	0.01	42	99	0	0	0	66
0.1	0.01	0.01	42	100	0	0	0	64
0.1	0.01	0.01	42	102	0	0	0	62
0.1	0.01	0.01	42	103	0	0	0	63
0.1	0.01	0.01	42	104	0	0	0	61
0.1	0.01	0.01	42	106	0	0	0	70
0.1	0.01	0.01	42	107	0	0	0	74
0.1	0.01	0.01	42	108	0	0	0	69
0.1	0.01	0.01	42	109	0	0	0	68
0.1	0.01	0.01	42	109	0	0	0	77
0.1	0.01	0.01	42	109	0	0	0	71
0.1	0.01	0.01	42	110	0	0	0	74
0.1	0.01	0.01	42	114	0	0	0	82
0.1	0.01	0.01	42	114	0	0	0	77
0.1	0.01	0.01	42	116	0	0	1	86
0.1	0.01	0.01	42	117	0	0	0	80
0.1	0.01	0.01	42	117	0	0	0	74
0.1	0.01	0.01	42	117	0	0	0	82
0.1	0.01	0.01	42	118	0	0	0	80
0.1	0.01	0.01	42	118	0	0	0	85
0.1	0.01	0.01	42	119	0	0	0	86
0.1	0.01	0.01	42	119	0	0	0	82
0.1	0.01	0.01	42	119	0	0	0	77
0.1	0.01	0.01	42	120	0	0	0	84
0.1	0.01	0.01	42	121	0	0	0	85
0.1	0.01	0.01	42	121	0	0	0	87
0.1	0.01	0.01	42	122	0	0	0	84
0.1	0.01	0.01	42	122	0	0	0	81
0.1	0.01	0.01	42	122	0	0	0	85
0.1	0.01	0.01	42	123	0	0	0	83
0.1	0.01	0.01	42	127	0	0	0	85
0.1	0.01	0.01	42	127	0	0	0	89
0.1	0.01	0.01	42	128	0	0	0	93
0.1	0.01	0.01	42	128	0	0	0	93
0.1	0.01	0.01	42	128	0	0	1	92
0.1	0.01	0.01	42	129	0	0	0	91
0.1	0.01	0.01	42	129	0	0	0	92
0.1	0.01	0.01	42	131	0	0	0	92
0.1	0.01	0.01	42	134	0	0	0	97
0.1	0.01	0.01	42	134	0	0	0	93
0.1	0.01	0.01	42	136	0	0	0	95
0.1	0.01	0.01	42	136	0	0	0	97
0.1	0.01	0.01	42	137	0	0	0	106
0.1	0.01	0.01	42	137	0	0	0	104
0.1	0.01	0.01	42	137	0	0	0	106
0.1	0.01	0.01	42	138	0	0	0	104
0.1	0.01	0.01	42	139	0	0	0	105
0.1	0.01	0.01	42	139	0	0	0	103
0.1	0.01	0.01	42	141	0	0	0	107
0.1	0.01	0.01	42	141	0	0	0	101
0.1	0.01	0.01	42	141	0	0	0	100
0.1	0.01	0.01	42	141	0	1	0	99
0.1	0.01	0.01	42	141	0	0	0	105
0.1	0.01	0.01	42	143	0	0	0	112
0.1	0.01	0.01	42	144	0	0	0	106
0.1	0.01	0.01	42	144	0	0	0	104
0.1	0.01	0.01	42	145	0	0	0	103
0.1	0.01	0.01	42	145	0	0	0	105
0.1	0.01	0.01	42	146	0	0	1	112
0.1	0.01	0.01	42	146	0	0	0	107
0.1	0.01	0.01	42	146	0	0	0	110
0.1	0.01	0.01	42	146	0	0	0	106
0.1	0.01	0.01	42	147	0	0	1	108
0.1	0.01	0.01	42	147	0	0	0	110
0.1	0.01	0.01	42	147	0	0	0	107
0.1	0.01	0.01	42	148	0	0	1	105
0.1	0.01	0.01	42	148	0	0	0	111
0.1	0.01	0.01	42	149	0	0	0	108
0.1	0.01	0.01	42	149	0	0	0	112
0.1	0.01	0.01	42	151	0	0	0	111
0.1	0.01	0.01	42	152	0	0	1	114
0.1	0.01	0.01	42	152	0	0	0	114
0.1	0.01	0.01	42	152	0	0	0	114
0.1	0.01	0.01	42	155	0	0	0	118
0.1	0.01	0.01	42	155	0	0	0	120
0.1	0.01	0.01	42	155	0	0	0	122
0.1	0.01	0.01	42	156	0	0	0	115
0.1	0.01	0.01	42	156	0	0	0	120
0.1	0.01	0.01	42	157	0	0	1	119
0.1	0.01	0.01	42	159	0	0	0	119
0.1	0.01	0.01	42	159	0	0	0	123
0.1	0.01	0.01	42	160	0	0	0	125
0.1	0.01	0.01	42	160	0	0	1	120
0.1	0.01	0.01	42	161	0	0	2	125
0.1	0.01	0.01	42	161	0	1	0	127
0.1	0.01	0.01	42	163	0	0	0	125
0.1	0.01	0.01	42	164	0	0	0	120
0.1	0.01	0.01	42	165	0	0	0	123
0.1	0.01	0.01	42	167	0	0	0	127
0.1	0.01	0.01	42	168	0	0	0	129
0.1	0.01	0.01	42	168	0	0	0	129
0.1	0.01	0.01	42	169	0	0	0	129
0.1	0.01	0.01	42	169	0	0	0	136
0.1	0.01	0.01	42	170	0	0	0	130
0.1	0.01	0.01	42	170	0	0	0	127
0.1	0.01	0.01	42	174	0	0	0	136
0.1	0.01	0.01	42	175	0	0	0	135
0.1	0.01	0.01	42	176	0	0	0	139
0.1	0.01	0.01	42	177	0	0	0	141
0.1	0.01	0.01	42	178	0	0	0	140
0.1	0.01	0.01	42	178	0	0	0	136
0.1	0.01	0.01	42	178	0	0	0	133
0.1	0.01	0.01	42	178	0	0	0	136
0.1	0.01	0.01	42	179	0	0	1	145
0.1	0.01	0.01	42	181	0	0	0	144
0.1	0.01	0.01	42	182	0	0	0	143
0.1	0.01	0.01	42	183	0	0	0	141
0.1	0.01	0.01	42	184	0	0	0	145
0.1	0.01	0.01	42	187	0	0	0	153
0.1	0.01	0.01	42	188	0	0	0	148
0.1	0.01	0.01	42	189	0	0	0	149
0.1	0.01	0.01	42	190	0	0	0	151
0.1	0.01	0.01	42	190	0	0	0	149
0.1	0.01	0.01	42	191	0	0	0	153
0.1	0.01	0.01	42	193	0	0	0	157
0.1	0.01	0.01	42	196	0	0	0	160
0.1	0.01	0.01	42	203	0	0	0	159
0.1	0.01	0.01	42	203	0	0	0	165
0.1	0.01	0.01	42	204	0	0	0	168
0.1	0.01	0.01	42	206	0	0	0	173
0.1	0.01	0.01	42	206	0	0	0	170
0.1	0.01	0.01	42	207	0	0	0	166
0.1	0.01	0.01	42	208	0	0	0	170
0.1	0.01	0.01	42	208	0	0	0	171
0.1	0.01	0.01	42	211	0	0	0	170
0.1	0.01	0.01	42	220	0	0	0	181
0.1	0.01	0.01	42	221	0	0	0	183
0.1	0.01	0.01	42	222	0	0	0	183
0.1	0.01	0.01	42	228	0	0	0	195
0.1	0.01	0.01	42	237	0	0	0	201
0.1	0.01	0.01	42	240	0	0	0	201
0.1	0.01	0.01	43	88	0	0	0	52
0.1	0.01	0.01	43	91	0	0	0	45
0.1	0.01	0.01	43	100	0	0	0	61
0.1	0.01	0.01	43	101	0	0	1	64
0.1	0.01	0.01	43	103	0	0	0	65
0.1	0.01	0.01	43	105	0	0	0	62
0.1	0.01	0.01	43	107	0	0	0	73
0.1	0.01	0.01	43	108	0	0	0	72
0.1	0.01	0.01	43	111	0	0	0	72
0.1	0.01	0.01	43	112	0	0	0	80
0.1	0.01	0.01	43	113	0	0	0	72
0.1	0.01	0.01	43	113	0	0	0	72
0.1	0.01	0.01	43	114	0	0	0	75
0.1	0.01	0.01	43	114	0	0	1	78
0.1	0.01	0.01	43	114	0	0	0	70
0.1	0.01	0.01	43	114	0	0	0	73
0.1	0.01	0.01	43	115	0	0	0	75
0.1	0.01	0.01	43	121	0	0	1	78
0.1	0.01	0.01	43	121	0	1	0	82
0.1	0.01	0.01	43	123	0	0	0	86
0.1	0.01	0.01	43	125	0	1	0	88
0.1	0.01	0.01	43	125	0	0	0	87
0.1	0.01	0.01	43	126	0	0	0	85
0.1	0.01	0.01	43	126	0	0	0	96
0.1	0.01	0.01	43	129	0	0	0	95
0.1	0.01	0.01	43	129	0	0	0	90
0.1	0.01	0.01	43	131	0	0	0	99
0.1	0.01	0.01	43	132	0	0	0	91
0.1	0.01	0.01	43	133	0	0	0	97
0.1	0.01	0.01	43	133	0	0	0	94
0.1	0.01	0.01	43	134	0	0	0	104
0.1	0.01	0.01	43	135	0	0	0	102
0.1	0.01	0.01	43	135	0	0	1	97
0.1	0.01	0.01	43	136	0	0	1	101
0.1	0.01	0.01	43	137	0	0	0	97
0.1	0.01	0.01	43	137	0	0	1	101
0.1	0.01	0.01	43	137	0	0	0	95
0.1	0.01	0.01	43	138	0	0	0	105
0.1	0.01	0.01	43	139	0	0	0	103
0.1	0.01	0.01	43	141	0	0	0	101
0.1	0.01	0.01	43	143	0	0	0	100
0.1	0.01	0.01	43	143	0	0	0	107
0.1	0.01	0.01	43	144	0	0	0	107
0.1	0.01	0.01	43	145	0	0	0	111
0.1	0.01	0.01	43	146	0	0	0	112
0.1	0.01	0.01	43	146	0	0	0	118
0.1	0.01	0.01	43	147	0	0	2	108
0.1	0.01	0.01	43	147	0	0	0	111
0.1	0.01	0.01	43	148	0	0	0	109
0.1	0.01	0.01	43	148	0	0	0	106
0.1	0.01	0.01	43	149	0	0	0	113
0.1	0.01	0.01	43	152	0	0	0	116
0.1	0.01	0.01	43	152	0	0	1	119
0.1	0.01	0.01	43	153	0	0	0	120
0.1	0.01	0.01	43	155	0	0	0	125
0.1	0.01	0.01	43	161	0	0	0	125
0.1	0.01	0.01	43	161	0	0	0	126
0.1	0.01	0.01	43	162	0	0	1	127
0.1	0.01	0.01	43	163	0	0	0	124
0.1	0.01	0.01	43	165	0	0	0	125
0.1	0.01	0.01	43	167	0	0	0	127
0.1	0.01	0.01	43	170	0	0	0	132
0.1	0.01	0.01	43	170	0	0	2	124
0.1	0.01	0.01	43	172	0	0	0	131
0.1	0.01	0.01	43	174	0	0	0	137
0.1	0.01	0.01	43	174	0	0	0	135
0.1	0.01	0.01	43	176	0	0	0	138
0.1	0.01	0.01	43	178	0	0	0	140
0.1	0.01	0.01	43	179	0	0	1	141
0.1	0.01	0.01	43	180	0	0	0	138
0.1	0.01	0.01	43	181	0	1	0	137
0.1	0.01	0.01	43	182	0	0	0	146
0.1	0.01	0.01	43	184	0	0	0	148
0.1	0.01	0.01	43	185	0	0	0	144
0.1	0.01	0.01	43	188	0	0	0	153
0.1	0.01	0.01	43	191	0	0	0	156
0.1	0.01	0.01	43	194	0	0	0	154
0.1	0.01	0.01	43	198	0	0	0	161
0.1	0.01	0.01	43	199	0	0	0	158
0.1	0.01	0.01	43	200	0	0	0	157
0.1	0.01	0.01	43	203	0	0	1	159
0.1	0.01	0.01	43	204	0	0	0	165
0.1	0.01	0.01	43	208	0	0	0	174
0.1	0.01	0.01	43	215	0	0	2	176
0.1	0.01	0.01	43	216	0	0	0	180
0.1	0.01	0.01	43	218	0	0	0	184
0.1	0.01	0.01	43	237	0	0	1	194
0.1	0.01	0.01	43	239	0	0	1	198
0.1	0.01	0.01	43	243	0	0	1	204
0.1	0.01	0.01	43	294	0	0	1	250
0.1	0.01	0.01	44	80	0	0	1	45
0.1	0.01	0.01	44	85	0	0	0	51
0.1	0.01	0.01	44	87	0	0	0	52
0.1	0.01	0.01	44	93	0	0	0	57
0.1	0.01	0.01	44	105	0	0	0	67
0.1	0.01	0.01	44	108	0	0	0	70
0.1	0.01	0.01	44	110	0	0	2	72
0.1	0.01	0.01	44	114	0	0	0	71
0.1	0.01	0.01	44	119	0	0	0	79
0.1	0.01	0.01	44	121	0	0	0	82
0.1	0.01	0.01	44	121	0	0	0	81
0.1	0.01	0.01	44	121	0	0	0	86
0.1	0.01	0.01	44	124	0	0	0	85
0.1	0.01	0.01	44	127	0	0	0	91
0.1	0.01	0.01	44	128	0	0	0	93
0.1	0.01	0.01	44	129	0	0	1	95
0.1	0.01	0.01	44	130	0	0	1	96
0.1	0.01	0.01	44	131	0	1	0	96
0.1	0.01	0.01	44	132	0	0	0	91
0.1	0.01	0.01	44	132	0	0	0	93
0.1	0.01	0.01	44	132	0	0	0	92
0.1	0.01	0.01	44	133	0	0	0	95
0.1	0.01	0.01	44	134	0	0	0	103
0.1	0.01	0.01	44	134	0	0	0	95
0.1	0.01	0.01	44	137	0	0	0	102
0.1	0.01	0.01	44	137	0	0	0	101
0.1	0.01	0.01	44	140	0	0	0	96
0.1	0.01	0.01	44	140	0	0	0	108
0.1	0.01	0.01	44	142	0	0	0	99
0.1	0.01	0.01	44	144	0	0	0	101
0.1	0.01	0.01	44	145	0	0	0	105
0.1	0.01	0.01	44	146	0	0	0	110
0.1	0.01	0.01	44	146	0	0	0	108
0.1	0.01	0.01	44	148	0	0	0	112
0.1	0.01	0.01	44	149	0	0	0	109
0.1	0.01	0.01	44	151	0	0	1	120
0.1	0.01	0.01	44	151	0	0	0	114
0.1	0.01	0.01	44	156	0	0	0	116
0.1	0.01	0.01	44	158	0	0	0	122
0.1	0.01	0.01	44	158	0	0	0	119
0.1	0.01	0.01	44	158	0	0	1	117
0.1	0.01	0.01	44	158	0	0	2	122
0.1	0.01	0.01	44	161	0	0	0	126
0.1	0.01	0.01	44	163	0	0	0	125
0.1	0.01	0.01	44	165	0	0	0	127
0.1	0.01	0.01	44	166	0	0	0	128
0.1	0.01	0.01	44	166	0	0	0	129
0.1	0.01	0.01	44	166	0	0	0	128
0.1	0.01	0.01	44	167	0	0	0	126
0.1	0.01	0.01	44	167	0	0	0	127
0.1	0.01	0.01	44	167	0	0	0	130
0.1	0.01	0.01	44	167	0	0	0	127
0.1	0.01	0.01	44	168	0	0	0	134
0.1	0.01	0.01	44	168	0	0	0	129
0.1	0.01	0.01	44	169	0	0	1	125
0.1	0.01	0.01	44	170	0	0	0	132
0.1	0.01	0.01	44	172	0	0	0	131
0.1	0.01	0.01	44	172	0	0	0	133
0.1	0.01	0.01	44	173	0	0	0	129
0.1	0.01	0.01	44	174	0	0	0	136
0.1	0.01	0.01	44	176	0	0	0	140
0.1	0.01	0.01	44	177	0	0	1	137
0.1	0.01	0.01	44	177	0	0	0	138
0.1	0.01	0.01	44	178	0	0	0	141
0.1	0.01	0.01	44	182	0	0	0	140
0.1	0.01	0.01	44	184	0	0	0	144
0.1	0.01	0.01	44	187	0	0	0	148
0.1	0.01	0.01	44	187	0	0	0	148
0.1	0.01	0.01	44	188	0	0	0	154
0.1	0.01	0.01	44	196	0	0	0	157
0.1	0.01	0.01	44	212	0	0	0	175
0.1	0.01	0.01	44	217	0	0	0	175
0.1	0.01	0.01	44	239	0	0	0	199
0.1	0.01	0.01	44	258	0	0	0	216
0.1	0.01	0.01	44	273	0	0	0	233
0.1	0.01	0.01	45	81	0	0	0	44
0.1	0.01	0.01	45	92	0	0	0	55
0.1	0.01	0.01	45	98	0	0	1	63
0.1	0.01	0.01	45	98	0	0	0	57
0.1	0.01	0.01	45	98	0	0	0	55
0.1	0.01	0.01	45	109	0	0	0	72
0.1	0.01	0.01	45	112	0	0	0	77
0.1	0.01	0.01	45	132	0	0	0	93
0.1	0.01	0.01	45	132	0	0	0	95
0.1	0.01	0.01	45	133	0	0	0	94
0.1	0.01	0.01	45	134	0	0	0	100
0.1	0.01	0.01	45	137	0	0	0	103
0.1	0.01	0.01	45	139	0	1	0	102
0.1	0.01	0.01	45	139	0	0	0	102
0.1	0.01	0.01	45	146	1	0	1	109
0.1	0.01	0.01	45	146	0	0	0	107
0.1	0.01	0.01	45	149	0	0	0	109
0.1	0.01	0.01	45	150	0	0	0	113
0.1	0.01	0.01	45	152	0	0	0	113
0.1	0.01	0.01	45	157	0	0	1	123
0.1	0.01	0.01	45	159	0	0	0	116
0.1	0.01	0.01	45	164	0	0	0	124
0.1	0.01	0.01	45	165	0	0	0	122
0.1	0.01	0.01	45	174	0	0	0	133
0.1	0.01	0.01	45	175	0	0	0	133
0.1	0.01	0.01	45	176	0	0	0	136
0.1	0.01	0.01	45	179	0	0	0	141
0.1	0.01	0.01	45	182	0	0	0	142
0.1	0.01	0.01	45	193	0	0	1	156
0.1	0.01	0.01	45	194	0	0	0	155
0.1	0.01	0.01	45	194	0	0	0	160
0.1	0.01	0.01	45	195	0	0	0	161
0.1	0.01	0.01	45	206	0	0	0	164
0.1	0.01	0.01	45	209	0	0	0	174
0.1	0.01	0.01	45	216	0	0	0	177
0.1	0.01	0.01	45	226	0	0	1	184
0.1	0.01	0.01	45	235	0	0	0	193
0.1	0.01	0.01	46	82	0	0	0	41
0.1	0.01	0.01	46	119	0	0	0	83
0.1	0.01	0.01	46	127	0	0	1	90
0.1	0.01	0.01	46	130	0	0	0	90
0.1	0.01	0.01	46	131	0	0	0	92
0.1	0.01	0.01	46	136	0	0	0	102
0.1	0.01	0.01	46	153	0	0	0	113
0.1	0.01	0.01	46	167	0	0	0	129
0.1	0.01	0.01	46	170	0	0	0	128
0.1	0.01	0.01	46	171	0	0	0	130
0.1	0.01	0.01	46	179	0	0	0	144
0.1	0.01	0.01	46	189	0	0	0	147
0.1	0.01	0.01	46	198	0	0	0	156
0.1	0.01	0.01	46	210	0	0	0	176
0.1	0.01	0.01	46	216	0	1	1	175
0.1	0.01	0.01	47	119	0	0	0	87
0.1	0.01	0.01	47	136	0	0	0	102
0.1	0.01	0.01	47	163	0	0	0	125
0.1	0.01	0.01	47	259	0	0	0	224
0.1	0.01	0.01	48	139	0	1	0	98
0.2	0.01	0.01	30	138	0	1	0	98
0.2	0.01	0.01	30	139	0	0	0	101
0.2	0.01	0.01	31	108	0	0	0	69
0.2	0.01	0.01	31	181	0	0	0	143
0.2	0.01	0.01	32	120	0	0	0	86
0.2	0.01	0.01	32	128	0	0	0	87
0.2	0.01	0.01	32	182	0	0	1	140
0.2	0.01	0.01	33	85	0	0	0	52
0.2	0.01	0.01	33	102	0	1	0	60
0.2	0.01	0.01	33	112	0	0	0	76
0.2	0.01	0.01	33	120	0	0	0	80
0.2	0.01	0.01	33	140	0	0	0	106
0.2	0.01	0.01	33	146	0	0	1	104
0.2	0.01	0.01	33	151	0	0	0	112
0.2	0.01	0.01	33	172	0	0	1	133
0.2	0.01	0.01	33	177	0	0	0	139
0.2	0.01	0.01	33	186	0	0	0	144
0.2	0.01	0.01	34	82	0	0	0	44
0.2	0.01	0.01	34	97	0	0	0	61
0.2	0.01	0.01	34	98	0	0	0	58
0.2	0.01	0.01	34	111	0	0	0	66
0.2	0.01	0.01	34	126	0	0	0	91
0.2	0.01	0.01	34	126	0	0	0	86
0.2	0.01	0.01	34	130	0	1	0	91
0.2	0.01	0.01	34	131	0	0	0	96
0.2	0.01	0.01	34	131	0	0	0	94
0.2	0.01	0.01	34	134	0	0	0	97
0.2	0.01	0.01	34	154	0	0	0	119
0.2	0.01	0.01	34	166	0	0	0	127
0.2	0.01	0.01	34	171	0	0	0	129
0.2	0.01	0.01	34	232	0	0	0	192
0.2	0.01	0.01	35	83	0	0	0	50
0.2	0.01	0.01	35	92	0	0	0	53
0.2	0.01	0.01	35	97	0	0	0	55
0.2	0.01	0.01	35	104	0	0	0	69
0.2	0.01	0.01	35	110	0	0	0	70
0.2	0.01	0.01	35	113	0	0	0	74
0.2	0.01	0.01	35	114	0	0	0	76
0.2	0.01	0.01	35	116	0	0	0	76
0.2	0.01	0.01	35	119	0	0	0	78
0.2	0.01	0.01	35	121	0	0	0	86
0.2	0.01	0.01	35	123	0	0	0	86
0.2	0.01	0.01	35	126	0	0	0	90
0.2	0.01	0.01	35	128	0	1	0	93
0.2	0.01	0.01	35	130	0	0	0	91
0.2	0.01	0.01	35	131	0	0	0	91
0.2	0.01	0.01	35	131	0	0	0	99
0.2	0.01	0.01	35	136	0	0	0	98
0.2	0.01	0.01	35	139	0	0	0	101
0.2	0.01	0.01	35	139	0	0	0	99
0.2	0.01	0.01	35	139	0	0	0	97
0.2	0.01	0.01	35	147	0	0	0	110
0.2	0.01	0.01	35	149	0	0	0	106
0.2	0.01	0.01	35	158	0	0	0	118
0.2	0.01	0.01	35	161	0	0	0	121
0.2	0.01	0.01	35	161	0	0	0	125
0.2	0.01	0.01	35	164	0	0	1	124
0.2	0.01	0.01	35	165	0	2	0	119
0.2	0.01	0.01	35	173	0	0	0	132
0.2	0.01	0.01	35	181	0	0	0	143
0.2	0.01	0.01	35	187	0	0	0	150
0.2	0.01	0.01	35	188	0	0	0	155
0.2	0.01	0.01	35	197	0	0	0	154
0.2	0.01	0.01	36	84	0	0	0	47
0.2	0.01	0.01	36	86	0	0	0	48
0.2	0.01	0.01	36	87	0	0	0	52
0.2	0.01	0.01	36	89	0	0	0	55
0.2	0.01	0.01	36	91	0	0	0	59
0.2	0.01	0.01	36	100	0	0	0	67
0.2	0.01	0.01	36	109	0	0	0	74
0.2	0.01	0.01	36	113	0	0	0	74
0.2	0.01	0.01	36	114	0	0	0	73
0.2	0.01	0.01	36	114	0	0	0	78
0.2	0.01	0.01	36	114	0	0	0	75
0.2	0.01	0.01	36	114	0	1	0	79
0.2	0.01	0.01	36	115	0	0	0	75
0.2	0.01	0.01	36	117	0	0	0	80
0.2	0.01	0.01	36	117	0	0	0	82
0.2	0.01	0.01	36	119	0	0	0	84
0.2	0.01	0.01	36	123	0	0	0	88
0.2	0.01	0.01	36	124	0	0	0	82
0.2	0.01	0.01	36	125	0	0	0	89
0.2	0.01	0.01	36	127	0	0	0	87
0.2	0.01	0.01	36	127	1	0	0	89
0.2	0.01	0.01	36	128	0	0	0	91
0.2	0.01	0.01	36	129	0	0	0	91
0.2	0.01	0.01	36	130	0	0	0	88
0.2	0.01	0.01	36	133	0	0	0	92
0.2	0.01	0.01	36	134	0	0	0	92
0.2	0.01	0.01	36	136	0	0	0	103
0.2	0.01	0.01	36	139	0	0	0	100
0.2	0.01	0.01	36	141	0	0	0	105
0.2	0.01	0.01	36	142	0	0	1	105
0.2	0.01	0.01	36	142	0	0	1	98
0.2	0.01	0.01	36	144	0	0	0	101
0.2	0.01	0.01	36	145	0	1	0	107
0.2	0.01	0.01	36	147	0	0	0	108
0.2	0.01	0.01	36	147	0	0	0	108
0.2	0.01	0.01	36	148	0	0	0	109
0.2	0.01	0.01	36	148	0	1	0	105
0.2	0.01	0.01	36	156	0	0	0	116
0.2	0.01	0.01	36	157	0	0	0	117
0.2	0.01	0.01	36	158	0	0	0	127
0.2	0.01	0.01	36	158	0	0	0	116
0.2	0.01	0.01	36	161	0	0	0	120
0.2	0.01	0.01	36	161	0	0	1	121
0.2	0.01	0.01	36	164	0	0	1	125
0.2	0.01	0.01	36	167	0	0	0	127
0.2	0.01	0.01	36	168	0	0	0	133
0.2	0.01	0.01	36	174	0	0	0	135
0.2	0.01	0.01	36	176	0	0	0	136
0.2	0.01	0.01	36	178	0	0	0	138
0.2	0.01	0.01	36	183	0	0	0	143
0.2	0.01	0.01	36	184	0	0	0	141
0.2	0.01	0.01	36	185	0	0	0	144
0.2	0.01	0.01	36	189	0	0	0	148
0.2	0.01	0.01	36	191	0	0	1	152
0.2	0.01	0.01	37	76	0	0	0	41
0.2	0.01	0.01	37	82	0	0	0	43
0.2	0.01	0.01	37	83	0	0	0	47
0.2	0.01	0.01	37	84	0	0	0	47
0.2	0.01	0.01	37	85	0	0	0	46
0.2	0.01	0.01	37	90	0	0	0	58
0.2	0.01	0.01	37	93	0	0	0	54
0.2	0.01	0.01	37	94	0	0	0	54
0.2	0.01	0.01	37	95	0	0	0	60
0.2	0.01	0.01	37	95	0	0	0	58
0.2	0.01	0.01	37	98	0	0	0	61
0.2	0.01	0.01	37	99	0	0	0	65
0.2	0.01	0.01	37	102	0	0	0	66
0.2	0.01	0.01	37	102	0	0	0	65
0.2	0.01	0.01	37	103	0	0	1	66
0.2	0.01	0.01	37	103	0	0	0	68
0.2	0.01	0.01	37	108	0	0	0	75
0.2	0.01	0.01	37	110	0	0	0	70
0.2	0.01	0.01	37	111	0	0	0	76
0.2	0.01	0.01	37	111	0	0	0	73
0.2	0.01	0.01	37	113	0	0	0	78
0.2	0.01	0.01	37	113	0	0	0	78
0.2	0.01	0.01	37	114	0	1	0	76
0.2	0.01	0.01	37	115	0	0	0	78
0.2	0.01	0.01	37	117	0	0	0	73
0.2	0.01	0.01	37	119	0	0	0	85
0.2	0.01	0.01	37	119	0	0	0	81
0.2	0.01	0.01	37	121	0	0	0	81
0.2	0.01	0.01	37	123	0	0	0	83
0.2	0.01	0.01	37	123	0	0	0	86
0.2	0.01	0.01	37	124	0	0	0	87
0.2	0.01	0.01	37	124	0	0	0	86
0.2	0.01	0.01	37	125	0	0	0	87
0.2	0.01	0.01	37	125	0	0	0	82
0.2	0.01	0.01	37	126	0	0	0	93
0.2	0.01	0.01	37	127	0	0	0	95
0.2	0.01	0.01	37	129	0	0	0	90
0.2	0.01	0.01	37	131	0	0	1	95
0.2	0.01	0.01	37	132	0	0	0	97
0.2	0.01	0.01	37	132	0	0	1	86
0.2	0.01	0.01	37	135	0	0	0	93
0.2	0.01	0.01	37	136	0	0	0	94
0.2	0.01	0.01	37	137	0	0	0	96
0.2	0.01	0.01	37	138	0	0	0	102
0.2	0.01	0.01	37	139	0	0	0	102
0.2	0.01	0.01	37	139	0	0	0	101
0.2	0.01	0.01	37	140	0	0	0	104
0.2	0.01	0.01	37	140	0	0	0	107
0.2	0.01	0.01	37	143	0	0	0	108
0.2	0.01	0.01	37	143	0	0	0	102
0.2	0.01	0.01	37	144	0	0	0	104
0.2	0.01	0.01	37	145	0	0	0	107
0.2	0.01	0.01	37	145	0	0	0	101
0.2	0.01	0.01	37	148	0	0	0	108
0.2	0.01	0.01	37	150	0	0	0	109
0.2	0.01	0.01	37	150	0	0	0	108
0.2	0.01	0.01	37	153	0	0	0	120
0.2	0.01	0.01	37	153	0	0	1	108
0.2	0.01	0.01	37	153	0	0	0	113
0.2	0.01	0.01	37	161	0	0	0	120
0.2	0.01	0.01	37	161	0	0	0	121
0.2	0.01	0.01	37	162	0	0	0	121
0.2	0.01	0.01	37	167	0	0	0	128
0.2	0.01	0.01	37	172	0	0	0	130
0.2	0.01	0.01	37	174	0	1	0	131
0.2	0.01	0.01	37	175	0	0	0	137
0.2	0.01	0.01	37	176	0	0	1	141
0.2	0.01	0.01	37	180	0	0	0	141
0.2	0.01	0.01	37	221	0	0	0	183
0.2	0.01	0.01	38	83	0	0	0	49
0.2	0.01	0.01	38	90	0	0	0	53
0.2	0.01	0.01	38	94	0	0	0	57
0.2	0.01	0.01	38	95	0	0	0	61
0.2	0.01	0.01	38	100	1	0	0	60
0.2	0.01	0.01	38	106	0	0	0	69
0.2	0.01	0.01	38	107	0	0	0	76
0.2	0.01	0.01	38	109	0	0	0	73
0.2	0.01	0.01	38	109	0	0	0	76
0.2	0.01	0.01	38	110	0	0	0	74
0.2	0.01	0.01	38	111	0	0	1	75
0.2	0.01	0.01	38	111	0	0	0	80
0.2	0.01	0.01	38	113	0	0	0	78
0.2	0.01	0.01	38	113	0	0	0	79
0.2	0.01	0.01	38	113	0	0	0	75
0.2	0.01	0.01	38	115	0	0	0	75
0.2	0.01	0.01	38	116	0	0	0	80
0.2	0.01	0.01	38	117	0	0	0	78
0.2	0.01	0.01	38	119	0	0	0	79
0.2	0.01	0.01	38	120	0	0	0	84
0.2	0.01	0.01	38	122	0	0	0	78
0.2	0.01	0.01	38	122	0	0	0	80
0.2	0.01	0.01	38	122	0	0	0	88
0.2	0.01	0.01	38	122	0	0	0	87
0.2	0.01	0.01	38	122	0	0	0	87
0.2	0.01	0.01	38	123	0	1	0	88
0.2	0.01	0.01	38	123	0	0	0	86
0.2	0.01	0.01	38	123	0	0	0	87
0.2	0.01	0.01	38	124	0	0	0	85
0.2	0.01	0.01	38	124	0	0	0	89
0.2	0.01	0.01	38	124	0	0	0	82
0.2	0.01	0.01	38	125	0	0	0	88
0.2	0.01	0.01	38	125	0	0	0	86
0.2	0.01	0.01	38	126	0	0	1	89
0.2	0.01	0.01	38	126	0	0	0	88
0.2	0.01	0.01	38	126	0	0	0	89
0.2	0.01	0.01	38	127	0	0	0	87
0.2	0.01	0.01	38	127	0	0	0	83
0.2	0.01	0.01	38	127	0	0	0	93
0.2	0.01	0.01	38	128	0	0	0	88
0.2	0.01	0.01	38	128	0	0	0	88
0.2	0.01	0.01	38	128	0	0	0	92
0.2	0.01	0.01	38	130	0	0	0	91
0.2	0.01	0.01	38	130	0	1	0	91
0.2	0.01	0.01	38	131	0	0	0	90
0.2	0.01	0.01	38	133	0	0	0	92
0.2	0.01	0.01	38	134	0	0	0	96
0.2	0.01	0.01	38	134	0	0	0	99
0.2	0.01	0.01	38	135	0	0	1	95
0.2	0.01	0.01	38	135	0	0	0	97
0.2	0.01	0.01	38	136	0	0	0	94
0.2	0.01	0.01	38	136	0	0	0	98
0.2	0.01	0.01	38	139	0	1	0	100
0.2	0.01	0.01	38	140	0	0	0	99
0.2	0.01	0.01	38	142	0	0	0	111
0.2	0.01	0.01	38	142	0	0	0	103
0.2	0.01	0.01	38	142	0	0	0	104
0.2	0.01	0.01	38	142	0	0	0	102
0.2	0.01	0.01	38	142	0	0	0	105
0.2	0.01	0.01	38	143	0	0	0	107
0.2	0.01	0.01	38	143	0	0	0	107
0.2	0.01	0.01	38	144	0	0	0	106
0.2	0.01	0.01	38	144	0	0	0	103
0.2	0.01	0.01	38	144	0	0	0	103
0.2	0.01	0.01	38	144	0	0	0	104
0.2	0.01	0.01	38	145	0	0	0	106
0.2	0.01	0.01	38	146	0	0	0	103
0.2	0.01	0.01	38	146	0	0	0	105
0.2	0.01	0.01	38	147	0	0	0	105
0.2	0.01	0.01	38	148	0	0	0	109
0.2	0.01	0.01	38	149	0	0	0	112
0.2	0.01	0.01	38	149	0	1	0	110
0.2	0.01	0.01	38	150	0	0	0	110
0.2	0.01	0.01	38	150	0	0	0	110
0.2	0.01	0.01	38	151	0	0	1	111
0.2	0.01	0.01	38	151	0	0	0	116
0.2	0.01	0.01	38	153	0	0	0	115
0.2	0.01	0.01	38	153	0	0	0	113
0.2	0.01	0.01	38	154	0	0	1	118
0.2	0.01	0.01	38	155	0	0	0	115
0.2	0.01	0.01	38	156	0	0	0	113
0.2	0.01	0.01	38	157	0	0	0	116
0.2	0.01	0.01	38	157	0	0	0	120
0.2	0.01	0.01	38	159	0	0	0	118
0.2	0.01	0.01	38	160	0	0	0	127
0.2	0.01	0.01	38	160	0	0	0	118
0.2	0.01	0.01	38	161	0	0	0	120
0.2	0.01	0.01	38	164	0	0	0	126
0.2	0.01	0.01	38	166	0	0	0	127
0.2	0.01	0.01	38	167	0	0	0	128
0.2	0.01	0.01	38	169	0	0	1	134
0.2	0.01	0.01	38	172	0	0	0	136
0.2	0.01	0.01	38	172	0	0	1	136
0.2	0.01	0.01	38	173	0	0	0	132
0.2	0.01	0.01	38	175	0	0	0	134
0.2	0.01	0.01	38	178	0	0	0	140
0.2	0.01	0.01	38	180	0	0	1	142
0.2	0.01	0.01	38	183	0	1	1	144
0.2	0.01	0.01	38	184	0	0	0	149
0.2	0.01	0.01	38	185	0	0	0	146
0.2	0.01	0.01	38	195	0	0	0	152
0.2	0.01	0.01	38	195	0	0	1	154
0.2	0.01	0.01	38	197	0	0	0	160
0.2	0.01	0.01	38	207	0	1	2	165
0.2	0.01	0.01	38	209	0	0	0	169
0.2	0.01	0.01	38	214	0	0	0	171
0.2	0.01	0.01	38	215	0	0	0	171
0.2	0.01	0.01	38	223	0	0	0	183
0.2	0.01	0.01	38	226	0	0	0	184
0.2	0.01	0.01	38	228	0	0	0	187
0.2	0.01	0.01	38	241	0	0	0	200
0.2	0.01	0.01	39	80	0	0	0	43
0.2	0.01	0.01	39	83	0	0	0	49
0.2	0.01	0.01	39	87	1	0	0	47
0.2	0.01	0.01	39	91	0	0	1	50
0.2	0.01	0.01	39	92	0	0	0	55
0.2	0.01	0.01	39	94	0	0	1	57
0.2	0.01	0.01	39	94	0	0	0	62
0.2	0.01	0.01	39	95	0	0	0	57
0.2	0.01	0.01	39	96	0	0	0	58
0.2	0.01	0.01	39	96	0	0	0	65
0.2	0.01	0.01	39	98	0	0	0	62
0.2	0.01	0.01	39	99	0	0	0	64
0.2	0.01	0.01	39	99	0	0	0	66
0.2	0.01	0.01	39	100	0	0	0	61
0.2	0.01	0.01	39	101	0	0	0	57
0.2	0.01	0.01	39	102	0	0	0	63
0.2	0.01	0.01	39	103	0	0	0	60
0.2	0.01	0.01	39	103	0	0	0	71
0.2	0.01	0.01	39	104	0	0	0	69
0.2	0.01	0.01	39	106	0	0	0	69
0.2	0.01	0.01	39	107	0	0	0	69
0.2	0.01	0.01	39	107	0	0	1	66
0.2	0.01	0.01	39	107	0	0	0	69
0.2	0.01	0.01	39	109	0	0	0	68
0.2	0.01	0.01	39	110	0	0	0	73
0.2	0.01	0.01	39	110	0	0	0	72
0.2	0.01	0.01	39	111	0	0	0	72
0.2	0.01	0.01	39	111	0	0	1	73
0.2	0.01	0.01	39	111	0	0	0	74
0.2	0.01	0.01	39	111	0	0	0	79
0.2	0.01	0.01	39	111	0	0	0	72
0.2	0.01	0.01	39	112	0	0	0	74
0.2	0.01	0.01	39	113	0	0	0	76
0.2	0.01	0.01	39	114	0	0	0	70
0.2	0.01	0.01	39	114	0	0	0	77
0.2	0.01	0.01	39	114	0	0	1	78
0.2	0.01	0.01	39	115	0	0	0	85
0.2	0.01	0.01	39	116	0	0	0	79
0.2	0.01	0.01	39	117	0	0	0	76
0.2	0.01	0.01	39	117	0	0	0	79
0.2	0.01	0.01	39	118	0	0	0	81
0.2	0.01	0.01	39	118	0	0	0	76
0.2	0.01	0.01	39	119	0	0	0	84
0.2	0.01	0.01	39	119	0	1	0	74
0.2	0.01	0.01	39	120	0	0	0	86
0.2	0.01	0.01	39	121	0	0	0	89
0.2	0.01	0.01	39	121	0	1	0	77
0.2	0.01	0.01	39	122	0	0	0	86
0.2	0.01	0.01	39	122	0	0	0	81
0.2	0.01	0.01	39	123	0	0	0	89
0.2	0.01	0.01	39	124	0	0	0	86
0.2	0.01	0.01	39	124	0	0	0	92
0.2	0.01	0.01	39	124	0	0	0	95
0.2	0.01	0.01	39	125	0	0	0	87
0.2	0.01	0.01	39	125	0	0	0	90
0.2	0.01	0.01	39	125	0	0	1	89
0.2	0.01	0.01	39	126	0	0	0	92
0.2	0.01	0.01	39	129	0	0	0	88
0.2	0.01	0.01	39	130	0	0	0	89
0.2	0.01	0.01	39	131	0	0	0	90
0.2	0.01	0.01	39	131	0	0	1	87
0.2	0.01	0.01	39	131	0	0	0	95
0.2	0.01	0.01	39	132	0	0	0	97
0.2	0.01	0.01	39	133	0	0	0	97
0.2	0.01	0.01	39	133	0	0	0	99
0.2	0.01	0.01	39	133	0	0	0	93
0.2	0.01	0.01	39	135	0	0	0	95
0.2	0.01	0.01	39	136	0	1	0	100
0.2	0.01	0.01	39	136	0	0	0	92
0.2	0.01	0.01	39	136	0	0	0	99
0.2	0.01	0.01	39	137	0	0	1	103
0.2	0.01	0.01	39	137	0	0	0	96
0.2	0.01	0.01	39	137	0	0	1	92
0.2	0.01	0.01	39	137	0	1	0	98
0.2	0.01	0.01	39	138	0	0	0	97
0.2	0.01	0.01	39	138	0	0	0	102
0.2	0.01	0.01	39	138	0	0	0	102
0.2	0.01	0.01	39	138	0	0	0	111
0.2	0.01	0.01	39	139	0	0	0	101
0.2	0.01	0.01	39	140	0	0	0	104
0.2	0.01	0.01	39	141	0	0	0	102
0.2	0.01	0.01	39	142	0	0	0	104
0.2	0.01	0.01	39	142	0	0	0	99
0.2	0.01	0.01	39	143	0	0	0	107
0.2	0.01	0.01	39	143	0	0	0	106
0.2	0.01	0.01	39	145	0	0	0	106
0.2	0.01	0.01	39	147	0	0	1	109
0.2	0.01	0.01	39	148	0	0	0	114
0.2	0.01	0.01	39	148	0	0	0	104
0.2	0.01	0.01	39	149	0	0	0	111
0.2	0.01	0.01	39	149	0	0	0	108
0.2	0.01	0.01	39	149	0	0	0	110
0.2	0.01	0.01	39	151	0	0	0	122
0.2	0.01	0.01	39	152	0	0	0	115
0.2	0.01	0.01	39	153	0	0	0	117
0.2	0.01	0.01	39	153	0	0	1	110
0.2	0.01	0.01	39	154	0	0	0	117
0.2	0.01	0.01	39	155	0	0	0	116
0.2	0.01	0.01	39	156	0	0	0	113
0.2	0.01	0.01	39	157	0	1	0	117
0.2	0.01	0.01	39	157	0	0	0	116
0.2	0.01	0.01	39	159	0	0	1	124
0.2	0.01	0.01	39	159	0	0	0	118
0.2	0.01	0.01	39	160	0	0	0	123
0.2	0.01	0.01	39	160	0	0	0	121
0.2	0.01	0.01	39	161	0	0	0	127
0.2	0.01	0.01	39	162	0	0	0	126
0.2	0.01	0.01	39	163	0	0	0	128
0.2	0.01	0.01	39	164	0	0	0	127
0.2	0.01	0.01	39	164	0	0	0	126
0.2	0.01	0.01	39	165	0	0	1	124
0.2	0.01	0.01	39	165	0	0	0	125
0.2	0.01	0.01	39	167	0	0	0	129
0.2	0.01	0.01	39	168	0	0	0	128
0.2	0.01	0.01	39	170	0	0	0	128
0.2	0.01	0.01	39	170	0	0	0	133
0.2	0.01	0.01	39	171	0	0	2	129
0.2	0.01	0.01	39	172	0	0	0	137
0.2	0.01	0.01	39	173	0	0	0	131
0.2	0.01	0.01	39	174	0	0	0	135
0.2	0.01	0.01	39	174	0	0	0	137
0.2	0.01	0.01	39	177	0	0	0	137
0.2	0.01	0.01	39	179	0	0	0	134
0.2	0.01	0.01	39	181	0	1	0	139
0.2	0.01	0.01	39	182	0	0	0	143
0.2	0.01	0.01	39	188	0	0	0	143
0.2	0.01	0.01	39	192	0	0	1	156
0.2	0.01	0.01	39	192	0	0	0	151
0.2	0.01	0.01	39	194	0	0	0	155
0.2	0.01	0.01	39	207	0	0	0	164
0.2	0.01	0.01	39	207	0	1	0	166
0.2	0.01	0.01	39	220	0	0	0	183
0.2	0.01	0.01	39	238	0	0	0	200
0.2	0.01	0.01	39	238	0	0	0	200
0.2	0.01	0.01	40	69	0	0	0	39
0.2	0.01	0.01	40	78	0	0	0	43
0.2	0.01	0.01	40	78	0	0	0	44
0.2	0.01	0.01	40	79	0	0	0	39
0.2	0.01	0.01	40	82	0	0	0	50
0.2	0.01	0.01	40	86	0	1	0	48
0.2	0.01	0.01	40	87	0	0	0	51
0.2	0.01	0.01	40	88	0	0	2	47
0.2	0.01	0.01	40	91	0	0	0	56
0.2	0.01	0.01	40	92	0	0	0	56
0.2	0.01	0.01	40	95	0	0	0	55
0.2	0.01	0.01	40	96	0	0	1	60
0.2	0.01	0.01	40	96	0	0	0	54
0.2	0.01	0.01	40	96	0	0	0	63
0.2	0.01	0.01	40	97	0	0	0	63
0.2	0.01	0.01	40	98	0	0	2	65
0.2	0.01	0.01	40	98	0	0	0	59
0.2	0.01	0.01	40	99	0	0	0	65
0.2	0.01	0.01	40	101	0	0	0	64
0.2	0.01	0.01	40	102	0	0	0	66
0.2	0.01	0.01	40	104	0	0	0	68
0.2	0.01	0.01	40	105	0	0	0	70
0.2	0.01	0.01	40	105	0	0	0	65
0.2	0.01	0.01	40	105	0	0	0	67
0.2	0.01	0.01	40	106	0	0	0	73
0.2	0.01	0.01	40	109	0	0	0	67
0.2	0.01	0.01	40	109	0	0	0	70
0.2	0.01	0.01	40	110	0	0	0	70
0.2	0.01	0.01	40	110	0	0	0	68
0.2	0.01	0.01	40	112	0	0	0	72
0.2	0.01	0.01	40	112	0	0	0	75
0.2	0.01	0.01	40	113	0	0	0	73
0.2	0.01	0.01	40	113	0	0	0	71
0.2	0.01	0.01	40	113	0	0	0	72
0.2	0.01	0.01	40	114	0	0	0	78
0.2	0.01	0.01	40	114	0	0	0	74
0.2	0.01	0.01	40	114	0	0	0	77
0.2	0.01	0.01	40	115	0	0	0	74
0.2	0.01	0.01	40	115	0	0	2	83
0.2	0.01	0.01	40	116	0	0	0	79
0.2	0.01	0.01	40	116	0	0	0	81
0.2	0.01	0.01	40	117	0	0	1	80
0.2	0.01	0.01	40	117	0	0	1	81
0.2	0.01	0.01	40	118	0	0	0	79
0.2	0.01	0.01	40	119	0	0	1	82
0.2	0.01	0.01	40	119	0	0	1	78
0.2	0.01	0.01	40	119	0	0	0	92
0.2	0.01	0.01	40	120	0	0	0	78
0.2	0.01	0.01	40	120	0	0	0	86
0.2	0.01	0.01	40	120	0	0	0	77
0.2	0.01	0.01	40	121	0	0	1	83
0.2	0.01	0.01	40	121	0	0	0	79
0.2	0.01	0.01	40	122	0	0	0	78
0.2	0.01	0.01	40	122	0	0	0	85
0.2	0.01	0.01	40	123	0	0	0	82
0.2	0.01	0.01	40	123	0	0	0	83
0.2	0.01	0.01	40	123	0	0	0	84
0.2	0.01	0.01	40	125	0	0	0	83
0.2	0.01	0.01	40	126	0	0	0	86
0.2	0.01	0.01	40	126	0	0	1	86
0.2	0.01	0.01	40	128	0	0	0	89
0.2	0.01	0.01	40	128	0	0	0	86
0.2	0.01	0.01	40	128	0	0	0	92
0.2	0.01	0.01	40	128	0	0	0	86
0.2	0.01	0.01	40	129	0	0	0	90
0.2	0.01	0.01	40	129	0	0	0	88
0.2	0.01	0.01	40	130	0	0	0	98
0.2	0.01	0.01	40	130	0	0	0	95
0.2	0.01	0.01	40	131	0	0	1	94
0.2	0.01	0.01	40	132	0	0	0	92
0.2	0.01	0.01	40	132	0	0	0	96
0.2	0.01	0.01	40	132	0	0	0	95
0.2	0.01	0.01	40	132	0	0	0	92
0.2	0.01	0.01	40	133	0	0	0	94
0.2	0.01	0.01	40	137	0	0	2	94
0.2	0.01	0.01	40	137	0	0	0	103
0.2	0.01	0.01	40	137	0	0	0	98
0.2	0.01	0.01	40	138	0	0	0	98
0.2	0.01	0.01	40	138	0	0	0	102
0.2	0.01	0.01	40	140	0	0	0	99
0.2	0.01	0.01	40	141	0	0	0	109
0.2	0.01	0.01	40	142	0	0	0	100
0.2	0.01	0.01	40	143	0	0	0	103
0.2	0.01	0.01	40	144	0	0	0	108
0.2	0.01	0.01	40	144	0	0	0	105
0.2	0.01	0.01	40	146	0	0	0	102
0.2	0.01	0.01	40	146	0	0	0	104
0.2	0.01	0.01	40	146	0	1	0	107
0.2	0.01	0.01	40	146	0	0	0	107
0.2	0.01	0.01	40	147	0	0	0	114
0.2	0.01	0.01	40	149	0	1	0	107
0.2	0.01	0.01	40	149	0	0	0	110
0.2	0.01	0.01	40	149	0	0	0	113
0.2	0.01	0.01	40	149	0	0	0	110
0.2	0.01	0.01	40	150	0	0	0	110
0.2	0.01	0.01	40	150	0	0	0	114
0.2	0.01	0.01	40	150	0	0	0	109
0.2	0.01	0.01	40	150	0	0	0	108
0.2	0.01	0.01	40	151	0	0	0	109
0.2	0.01	0.01	40	151	0	0	0	112
0.2	0.01	0.01	40	152	0	1	1	118
0.2	0.01	0.01	40	153	0	0	0	118
0.2	0.01	0.01	40	153	0	0	0	114
0.2	0.01	0.01	40	153	0	0	1	119
0.2	0.01	0.01	40	154	0	0	0	119
0.2	0.01	0.01	40	157	0	0	0	118
0.2	0.01	0.01	40	158	0	0	0	121
0.2	0.01	0.01	40	159	0	0	0	119
0.2	0.01	0.01	40	159	0	0	0	119
0.2	0.01	0.01	40	159	0	0	0	119
0.2	0.01	0.01	40	160	0	0	1	119
0.2	0.01	0.01	40	161	0	0	0	124
0.2	0.01	0.01	40	162	0	0	0	129
0.2	0.01	0.01	40	164	0	0	1	123
0.2	0.01	0.01	40	164	0	0	0	128
0.2	0.01	0.01	40	164	0	1	0	121
0.2	0.01	0.01	40	165	0	1	0	127
0.2	0.01	0.01	40	166	0	0	0	127
0.2	0.01	0.01	40	166	0	0	0	126
0.2	0.01	0.01	40	168	0	0	0	130
0.2	0.01	0.01	40	170	0	0	0	131
0.2	0.01	0.01	40	171	0	0	0	132
0.2	0.01	0.01	40	174	0	0	0	134
0.2	0.01	0.01	40	175	0	0	0	136
0.2	0.01	0.01	40	175	0	0	0	134
0.2	0.01	0.01	40	176	0	0	0	140
0.2	0.01	0.01	40	177	0	0	0	136
0.2	0.01	0.01	40	178	0	0	0	142
0.2	0.01	0.01	40	178	0	0	1	139
0.2	0.01	0.01	40	179	0	0	0	139
0.2	0.01	0.01	40	180	0	0	0	139
0.2	0.01	0.01	40	183	0	0	1	148
0.2	0.01	0.01	40	184	0	0	0	143
0.2	0.01	0.01	40	194	0	0	0	154
0.2	0.01	0.01	40	197	0	0	1	159
0.2	0.01	0.01	40	201	0	0	1	164
0.2	0.01	0.01	40	207	0	0	0	162
0.2	0.01	0.01	40	208	0	0	0	166
0.2	0.01	0.01	40	211	0	0	0	173
0.2	0.01	0.01	40	225	0	0	0	183
0.2	0.01	0.01	40	226	0	1	0	186
0.2	0.01	0.01	40	228	0	0	0	195
0.2	0.01	0.01	40	270	0	1	0	224
0.2	0.01	0.01	41	64	0	0	0	29
0.2	0.01	0.01	41	67	0	0	0	32
0.2	0.01	0.01	41	68	0	0	0	35
0.2	0.01	0.01	41	78	0	0	0	46
0.2	0.01	0.01	41	88	0	0	0	50
0.2	0.01	0.01	41	91	0	0	0	51
0.2	0.01	0.01	41	92	0	0	0	54
0.2	0.01	0.01	41	93	0	0	0	52
0.2	0.01	0.01	41	93	0	0	0	52
0.2	0.01	0.01	41	94	0	0	0	57
0.2	0.01	0.01	41	95	0	0	0	52
0.2	0.01	0.01	41	97	0	0	0	60
0.2	0.01	0.01	41	98	0	0	0	58
0.2	0.01	0.01	41	99	0	0	0	62
0.2	0.01	0.01	41	99	0	0	0	63
0.2	0.01	0.01	41	101	0	1	0	62
0.2	0.01	0.01	41	102	0	0	0	69
0.2	0.01	0.01	41	103	0	0	0	69
0.2	0.01	0.01	41	104	0	0	0	62
0.2	0.01	0.01	41	104	0	0	0	68
0.2	0.01	0.01	41	105	0	0	0	70
0.2	0.01	0.01	41	106	0	0	0	70
0.2	0.01	0.01	41	107	0	0	0	63
0.2	0.01	0.01	41	107	0	1	0	66
0.2	0.01	0.01	41	109	0	0	0	75
0.2	0.01	0.01	41	110	0	0	0	77
0.2	0.01	0.01	41	110	0	0	0	79
0.2	0.01	0.01	41	111	0	0	0	75
0.2	0.01	0.01	41	111	0	0	0	75
0.2	0.01	0.01	41	111	0	0	0	81
0.2	0.01	0.01	41	112	0	0	0	77
0.2	0.01	0.01	41	112	0	0	0	76
0.2	0.01	0.01	41	113	0	1	0	75
0.2	0.01	0.01	41	113	0	0	0	79
0.2	0.01	0.01	41	114	0	0	0	83
0.2	0.01	0.01	41	115	0	0	0	73
0.2	0.01	0.01	41	115	0	0	0	80
0.2	0.01	0.01	41	116	0	0	0	80
0.2	0.01	0.01	41	117	0	0	0	76
0.2	0.01	0.01	41	119	0	0	0	86
0.2	0.01	0.01	41	119	0	0	0	80
0.2	0.01	0.01	41	120	0	0	0	85
0.2	0.01	0.01	41	121	0	0	0	78
0.2	0.01	0.01	41	121	0	0	0	84
0.2	0.01	0.01	41	121	0	0	0	79
0.2	0.01	0.01	41	121	0	0	0	83
0.2	0.01	0.01	41	122	0	0	0	83
0.2	0.01	0.01	41	125	0	0	0	93
0.2	0.01	0.01	41	126	0	0	0	80
0.2	0.01	0.01	41	126	0	0	0	89
0.2	0.01	0.01	41	126	0	0	0	91
0.2	0.01	0.01	41	127	0	0	0	90
0.2	0.01	0.01	41	129	0	0	0	94
0.2	0.01	0.01	41	129	0	0	0	91
0.2	0.01	0.01	41	130	0	0	0	96
0.2	0.01	0.01	41	130	0	0	0	92
0.2	0.01	0.01	41	131	0	0	0	90
0.2	0.01	0.01	41	131	0	0	0	88
0.2	0.01	0.01	41	133	0	0	0	95
0.2	0.01	0.01	41	133	0	0	1	96
0.2	0.01	0.01	41	134	0	0	0	95
0.2	0.01	0.01	41	134	0	0	0	93
0.2	0.01	0.01	41	134	0	0	1	95
0.2	0.01	0.01	41	135	0	0	0	101
0.2	0.01	0.01	41	135	0	0	0	95
0.2	0.01	0.01	41	135	0	0	0	97
0.2	0.01	0.01	41	137	0	1	0	97
0.2	0.01	0.01	41	138	0	1	0	101
0.2	0.01	0.01	41	138	0	0	0	99
0.2	0.01	0.01	41	139	0	0	0	104
0.2	0.01	0.01	41	139	0	0	0	101
0.2	0.01	0.01	41	140	0	0	1	95
0.2	0.01	0.01	41	141	0	0	0	99
0.2	0.01	0.01	41	141	0	0	0	105
0.2	0.01	0.01	41	142	0	0	0	106
0.2	0.01	0.01	41	143	0	0	0	106
0.2	0.01	0.01	41	143	0	0	0	103
0.2	0.01	0.01	41	145	0	0	0	109
0.2	0.01	0.01	41	145	0	0	1	105
0.2	0.01	0.01	41	146	0	0	0	110
0.2	0.01	0.01	41	146	0	0	0	107
0.2	0.01	0.01	41	149	0	0	0	107
0.2	0.01	0.01	41	149	0	0	0	110
0.2	0.01	0.01	41	150	0	0	0	109
0.2	0.01	0.01	41	151	0	0	0	109
0.2	0.01	0.01	41	152	0	0	0	112
0.2	0.01	0.01	41	152	0	0	0	113
0.2	0.01	0.01	41	152	0	0	0	114
0.2	0.01	0.01	41	152	0	0	0	115
0.2	0.01	0.01	41	154	0	0	0	115
0.2	0.01	0.01	41	154	0	0	0	117
0.2	0.01	0.01	41	155	0	0	0	113
0.2	0.01	0.01	41	156	0	0	0	117
0.2	0.01	0.01	41	157	0	0	0	126
0.2	0.01	0.01	41	158	0	0	0	118
0.2	0.01	0.01	41	159	0	0	1	121
0.2	0.01	0.01	41	159	0	0	0	122
0.2	0.01	0.01	41	159	0	0	0	115
0.2	0.01	0.01	41	161	0	0	0	116
0.2	0.01	0.01	41	167	0	0	0	126
0.2	0.01	0.01	41	167	0	0	2	126
0.2	0.01	0.01	41	167	0	0	0	128
0.2	0.01	0.01	41	167	1	0	0	135
0.2	0.01	0.01	41	168	0	0	0	130
0.2	0.01	0.01	41	170	0	0	0	134
0.2	0.01	0.01	41	173	0	0	1	140
0.2	0.01	0.01	41	173	0	0	0	133
0.2	0.01	0.01	41	174	0	0	0	137
0.2	0.01	0.01	41	175	0	0	0	138
0.2	0.01	0.01	41	175	0	0	0	138
0.2	0.01	0.01	41	176	0	0	0	136
0.2	0.01	0.01	41	178	0	0	0	141
0.2	0.01	0.01	41	179	0	0	0	138
0.2	0.01	0.01	41	180	0	0	0	138
0.2	0.01	0.01	41	182	0	0	0	145
0.2	0.01	0.01	41	188	0	0	0	148
0.2	0.01	0.01	41	189	0	0	0	154
0.2	0.01	0.01	41	191	0	0	0	150
0.2	0.01	0.01	41	193	0	0	0	152
0.2	0.01	0.01	41	193	0	0	0	159
0.2	0.01	0.01	41	194	0	0	0	156
0.2	0.01	0.01	41	197	0	0	0	156
0.2	0.01	0.01	41	198	0	0	1	159
0.2	0.01	0.01	41	200	0	0	0	161
0.2	0.01	0.01	41	209	0	0	0	171
0.2	0.01	0.01	41	211	0	0	0	176
0.2	0.01	0.01	42	87	0	0	0	48
0.2	0.01	0.01	42	88	0	0	0	51
0.2	0.01	0.01	42	89	0	0	1	52
0.2	0.01	0.01	42	90	0	0	0	57
0.2	0.01	0.01	42	91	0	0	0	53
0.2	0.01	0.01	42	93	0	0	0	55
0.2	0.01	0.01	42	93	0	0	0	55
0.2	0.01	0.01	42	95	0	0	0	57
0.2	0.01	0.01	42	95	0	0	0	59
0.2	0.01	0.01	42	100	0	0	0	67
0.2	0.01	0.01	42	102	0	0	0	61
0.2	0.01	0.01	42	103	0	0	0	62
0.2	0.01	0.01	42	103	0	0	0	60
0.2	0.01	0.01	42	105	0	0	0	69
0.2	0.01	0.01	42	108	0	0	0	66
0.2	0.01	0.01	42	110	0	0	0	77
0.2	0.01	0.01	42	110	0	0	0	69
0.2	0.01	0.01	42	110	0	0	0	75
0.2	0.01	0.01	42	111	0	0	0	76
0.2	0.01	0.01	42	111	0	0	0	76
0.2	0.01	0.01	42	112	0	0	0	73
0.2	0.01	0.01	42	112	0	0	1	75
0.2	0.01	0.01	42	116	0	0	1	80
0.2	0.01	0.01	42	116	0	0	0	78
0.2	0.01	0.01	42	117	0	0	0	78
0.2	0.01	0.01	42	118	0	0	0	80
0.2	0.01	0.01	42	120	0	0	1	81
0.2	0.01	0.01	42	120	0	0	0	86
0.2	0.01	0.01	42	121	0	0	1	79
0.2	0.01	0.01	42	123	0	0	0	84
0.2	0.01	0.01	42	124	0	0	2	87
0.2	0.01	0.01	42	125	0	0	0	94
0.2	0.01	0.01	42	125	0	0	1	84
0.2	0.01	0.01	42	125	0	0	0	87
0.2	0.01	0.01	42	125	0	0	0	91
0.2	0.01	0.01	42	126	0	0	0	88
0.2	0.01	0.01	42	126	0	0	0	87
0.2	0.01	0.01	42	126	0	0	0	88
0.2	0.01	0.01	42	127	0	0	0	86
0.2	0.01	0.01	42	128	0	0	0	87
0.2	0.01	0.01	42	128	0	0	0	89
0.2	0.01	0.01	42	128	0	0	0	92
0.2	0.01	0.01	42	129	0	0	0	93
0.2	0.01	0.01	42	130	0	0	0	88
0.2	0.01	0.01	42	130	0	0	0	92
0.2	0.01	0.01	42	130	0	0	0	90
0.2	0.01	0.01	42	131	0	0	0	87
0.2	0.01	0.01	42	131	0	0	0	97
0.2	0.01	0.01	42	133	0	0	0	97
0.2	0.01	0.01	42	134	0	0	0	96
0.2	0.01	0.01	42	134	0	0	1	97
0.2	0.01	0.01	42	136	0	0	1	98
0.2	0.01	0.01	42	138	0	0	0	102
0.2	0.01	0.01	42	138	0	0	0	103
0.2	0.01	0.01	42	140	0	0	0	94
0.2	0.01	0.01	42	141	0	0	0	107
0.2	0.01	0.01	42	141	0	0	0	97
0.2	0.01	0.01	42	142	0	0	0	106
0.2	0.01	0.01	42	142	0	0	0	104
0.2	0.01	0.01	42	144	0	0	0	102
0.2	0.01	0.01	42	144	0	0	0	108
0.2	0.01	0.01	42	144	0	0	0	106
0.2	0.01	0.01	42	146	0	0	0	108
0.2	0.01	0.01	42	147	0	0	0	104
0.2	0.01	0.01	42	148	0	0	0	109
0.2	0.01	0.01	42	149	0	0	0	112
0.2	0.01	0.01	42	149	0	0	1	108
0.2	0.01	0.01	42	149	0	0	1	109
0.2	0.01	0.01	42	150	0	1	0	109
0.2	0.01	0.01	42	150	0	0	0	108
0.2	0.01	0.01	42	152	0	0	0	115
0.2	0.01	0.01	42	152	0	0	0	113
0.2	0.01	0.01	42	152	0	0	0	114
0.2	0.01	0.01	42	153	0	1	0	109
0.2	0.01	0.01	42	153	0	0	0	116
0.2	0.01	0.01	42	154	0	0	0	117
0.2	0.01	0.01	42	155	0	0	0	113
0.2	0.01	0.01	42	155	0	0	0	116
0.2	0.01	0.01	42	156	0	1	0	114
0.2	0.01	0.01	42	157	0	0	1	118
0.2	0.01	0.01	42	157	0	0	0	126
0.2	0.01	0.01	42	157	0	0	2	118
0.2	0.01	0.01	42	157	0	0	0	121
0.2	0.01	0.01	42	157	0	0	0	120
0.2	0.01	0.01	42	159	0	0	1	120
0.2	0.01	0.01	42	161	0	0	0	116
0.2	0.01	0.01	42	161	0	0	0	129
0.2	0.01	0.01	42	162	0	0	0	123
0.2	0.01	0.01	42	165	0	0	0	128
0.2	0.01	0.01	42	166	0	0	0	128
0.2	0.01	0.01	42	167	0	0	0	129
0.2	0.01	0.01	42	168	0	0	0	131
0.2	0.01	0.01	42	171	0	0	0	128
0.2	0.01	0.01	42	174	0	0	0	138
0.2	0.01	0.01	42	179	0	0	0	140
0.2	0.01	0.01	42	186	0	0	0	143
0.2	0.01	0.01	42	193	0	0	0	149
0.2	0.01	0.01	42	194	0	1	0	150
0.2	0.01	0.01	42	199	0	0	0	161
0.2	0.01	0.01	42	219	0	0	0	178
0.2	0.01	0.01	42	242	0	0	0	199
0.2	0.01	0.01	43	89	0	0	0	50
0.2	0.01	0.01	43	90	0	0	0	57
0.2	0.01	0.01	43	90	0	0	0	57
0.2	0.01	0.01	43	92	0	0	0	56
0.2	0.01	0.01	43	94	0	0	0	60
0.2	0.01	0.01	43	95	0	0	0	57
0.2	0.01	0.01	43	96	0	0	0	61
0.2	0.01	0.01	43	96	0	0	0	59
0.2	0.01	0.01	43	96	0	0	0	58
0.2	0.01	0.01	43	99	0	0	0	57
0.2	0.01	0.01	43	102	0	0	0	67
0.2	0.01	0.01	43	102	0	1	0	64
0.2	0.01	0.01	43	106	0	0	1	67
0.2	0.01	0.01	43	107	0	0	0	71
0.2	0.01	0.01	43	109	0	0	0	75
0.2	0.01	0.01	43	111	0	0	0	74
0.2	0.01	0.01	43	113	0	0	0	77
0.2	0.01	0.01	43	113	0	0	0	76
0.2	0.01	0.01	43	114	0	0	0	79
0.2	0.01	0.01	43	115	0	1	0	76
0.2	0.01	0.01	43	120	0	0	0	83
0.2	0.01	0.01	43	121	0	0	0	80
0.2	0.01	0.01	43	122	0	0	0	88
0.2	0.01	0.01	43	123	0	0	0	79
0.2	0.01	0.01	43	123	0	0	0	84
0.2	0.01	0.01	43	124	0	0	2	90
0.2	0.01	0.01	43	124	0	0	0	82
0.2	0.01	0.01	43	127	0	0	1	87
0.2	0.01	0.01	43	127	0	0	0	88
0.2	0.01	0.01	43	127	0	0	0	87
0.2	0.01	0.01	43	128	0	0	0	94
0.2	0.01	0.01	43	128	0	0	0	92
0.2	0.01	0.01	43	128	0	0	0	91
0.2	0.01	0.01	43	129	0	0	0	89
0.2	0.01	0.01	43	129	0	0	0	89
0.2	0.01	0.01	43	131	0	0	0	92
0.2	0.01	0.01	43	131	0	0	0	91
0.2	0.01	0.01	43	131	0	0	0	97
0.2	0.01	0.01	43	132	0	1	0	89
0.2	0.01	0.01	43	133	0	0	0	91
0.2	0.01	0.01	43	135	0	0	1	101
0.2	0.01	0.01	43	135	0	0	0	92
0.2	0.01	0.01	43	135	0	1	1	96
0.2	0.01	0.01	43	136	0	0	0	101
0.2	0.01	0.01	43	136	0	0	1	97
0.2	0.01	0.01	43	136	0	0	0	93
0.2	0.01	0.01	43	137	0	1	0	100
0.2	0.01	0.01	43	137	0	0	0	98
0.2	0.01	0.01	43	138	0	0	0	107
0.2	0.01	0.01	43	138	0	1	0	101
0.2	0.01	0.01	43	138	0	0	0	94
0.2	0.01	0.01	43	139	0	1	0	104
0.2	0.01	0.01	43	140	0	0	0	102
0.2	0.01	0.01	43	140	0	0	1	105
0.2	0.01	0.01	43	142	0	1	0	104
0.2	0.01	0.01	43	142	0	0	0	107
0.2	0.01	0.01	43	143	0	0	1	106
0.2	0.01	0.01	43	143	0	0	0	105
0.2	0.01	0.01	43	143	0	0	1	111
0.2	0.01	0.01	43	146	0	0	0	110
0.2	0.01	0.01	43	146	0	0	0	100
0.2	0.01	0.01	43	146	0	0	0	104
0.2	0.01	0.01	43	147	0	0	0	103
0.2	0.01	0.01	43	147	0	0	0	105
0.2	0.01	0.01	43	147	0	0	0	106
0.2	0.01	0.01	43	148	0	0	0	110
0.2	0.01	0.01	43	150	0	0	0	106
0.2	0.01	0.01	43	151	0	0	0	114
0.2	0.01	0.01	43	151	0	0	1	115
0.2	0.01	0.01	43	151	0	0	0	111
0.2	0.01	0.01	43	153	0	0	0	112
0.2	0.01	0.01	43	154	0	1	0	116
0.2	0.01	0.01	43	157	0	0	0	121
0.2	0.01	0.01	43	158	0	0	1	118
0.2	0.01	0.01	43	158	0	0	0	122
0.2	0.01	0.01	43	162	0	0	0	122
0.2	0.01	0.01	43	166	0	0	0	130
0.2	0.01	0.01	43	167	0	0	0	127
0.2	0.01	0.01	43	167	0	0	1	129
0.2	0.01	0.01	43	168	0	0	0	125
0.2	0.01	0.01	43	168	0	0	0	132
0.2	0.01	0.01	43	168	0	0	1	129
0.2	0.01	0.01	43	171	0	0	0	132
0.2	0.01	0.01	43	171	0	0	1	132
0.2	0.01	0.01	43	174	0	0	0	133
0.2	0.01	0.01	43	174	0	0	0	130
0.2	0.01	0.01	43	179	0	0	0	139
0.2	0.01	0.01	43	183	0	0	0	147
0.2	0.01	0.01	43	184	0	0	0	150
0.2	0.01	0.01	43	191	0	0	0	152
0.2	0.01	0.01	43	193	0	0	1	152
0.2	0.01	0.01	43	199	0	0	1	159
0.2	0.01	0.01	43	207	0	0	0	171
0.2	0.01	0.01	43	233	0	0	0	197
0.2	0.01	0.01	43	240	0	0	0	198
0.2	0.01	0.01	44	72	0	0	0	36
0.2	0.01	0.01	44	90	0	0	0	53
0.2	0.01	0.01	44	97	0	0	1	64
0.2	0.01	0.01	44	98	0	0	1	56
0.2	0.01	0.01	44	100	0	0	0	60
0.2	0.01	0.01	44	100	0	0	0	68
0.2	0.01	0.01	44	103	0	0	0	69
0.2	0.01	0.01	44	103	0	0	1	69
0.2	0.01	0.01	44	103	0	0	1	62
0.2	0.01	0.01	44	104	0	0	1	65
0.2	0.01	0.01	44	106	0	0	1	67
0.2	0.01	0.01	44	108	0	0	0	71
0.2	0.01	0.01	44	111	0	0	0	73
0.2	0.01	0.01	44	111	0	0	0	72
0.2	0.01	0.01	44	111	0	0	0	75
0.2	0.01	0.01	44	112	0	0	0	71
0.2	0.01	0.01	44	114	0	0	0	80
0.2	0.01	0.01	44	116	0	0	0	77
0.2	0.01	0.01	44	117	0	0	0	82
0.2	0.01	0.01	44	119	0	0	0	80
0.2	0.01	0.01	44	120	0	0	1	82
0.2	0.01	0.01	44	123	0	0	1	83
0.2	0.01	0.01	44	128	0	0	0	91
0.2	0.01	0.01	44	129	0	0	0	91
0.2	0.01	0.01	44	129	0	0	0	92
0.2	0.01	0.01	44	130	0	0	0	88
0.2	0.01	0.01	44	131	0	0	0	92
0.2	0.01	0.01	44	132	0	0	0	93
0.2	0.01	0.01	44	132	0	0	0	90
0.2	0.01	0.01	44	135	0	0	2	99
0.2	0.01	0.01	44	138	0	0	0	101
0.2	0.01	0.01	44	139	0	0	0	110
0.2	0.01	0.01	44	140	0	0	1	97
0.2	0.01	0.01	44	140	0	0	1	100
0.2	0.01	0.01	44	141	0	0	1	107
0.2	0.01	0.01	44	145	0	0	1	106
0.2	0.01	0.01	44	145	0	0	0	106
0.2	0.01	0.01	44	147	0	0	0	109
0.2	0.01	0.01	44	149	0	0	0	108
0.2	0.01	0.01	44	149	0	1	1	111
0.2	0.01	0.01	44	151	0	0	0	119
0.2	0.01	0.01	44	152	0	0	1	111
0.2	0.01	0.01	44	154	0	0	1	116
0.2	0.01	0.01	44	155	0	0	1	111
0.2	0.01	0.01	44	156	0	0	0	116
0.2	0.01	0.01	44	159	0	0	0	122
0.2	0.01	0.01	44	159	0	0	1	124
0.2	0.01	0.01	44	162	0	0	1	123
0.2	0.01	0.01	44	168	0	0	0	131
0.2	0.01	0.01	44	168	0	0	0	124
0.2	0.01	0.01	44	169	0	0	0	123
0.2	0.01	0.01	44	175	0	0	0	135
0.2	0.01	0.01	44	176	0	0	0	141
0.2	0.01	0.01	44	178	0	0	0	143
0.2	0.01	0.01	44	181	0	0	1	140
0.2	0.01	0.01	44	182	0	0	0	141
0.2	0.01	0.01	44	184	0	0	0	150
0.2	0.01	0.01	44	185	0	0	0	146
0.2	0.01	0.01	44	186	0	0	0	149
0.2	0.01	0.01	45	89	0	0	0	55
0.2	0.01	0.01	45	97	0	0	0	61
0.2	0.01	0.01	45	97	0	0	0	59
0.2	0.01	0.01	45	97	0	0	1	55
0.2	0.01	0.01	45	98	0	0	0	56
0.2	0.01	0.01	45	103	0	0	0	61
0.2	0.01	0.01	45	108	0	0	0	68
0.2	0.01	0.01	45	109	0	0	2	72
0.2	0.01	0.01	45	110	0	1	0	68
0.2	0.01	0.01	45	117	0	0	0	83
0.2	0.01	0.01	45	121	0	0	0	88
0.2	0.01	0.01	45	124	0	0	0	86
0.2	0.01	0.01	45	130	0	0	2	95
0.2	0.01	0.01	45	130	0	0	0	90
0.2	0.01	0.01	45	132	0	0	0	93
0.2	0.01	0.01	45	132	0	0	0	98
0.2	0.01	0.01	45	133	0	0	0	96
0.2	0.01	0.01	45	134	0	0	0	102
0.2	0.01	0.01	45	135	0	0	0	97
0.2	0.01	0.01	45	136	0	0	0	97
0.2	0.01	0.01	45	137	0	0	0	98
0.2	0.01	0.01	45	139	0	0	0	96
0.2	0.01	0.01	45	141	0	0	1	97
0.2	0.01	0.01	45	144	0	0	0	103
[truncated: 497,801 more rows]
