# Supplementary material for: Impact of Homophily in Adherence to Anti-Epidemic Measures on the Spread of Infectious Diseases in Social Networks
Source: Entropy (Basel). 2025 Oct 15;27(10):1071. doi: 10.3390/e27101071 (PMC12564538; doi:10.3390/e27101071)
Supplement: Supplementary file 1 [file entropy-27-01071-s001.zip › TC_p0.05_2500_merged_results.csv]

run_indx	asymmetry	eta	delta	R_compl	R_noncpl	C2C	C2N	N2C	N2N	file_designator
20	0.1	0.01	0.01	31	608	0	0	0	564	00020_0.1000_00002
5	0.1	0.01	0.01	32	575	0	0	0	538	00005_0.1000_00026
24	0.1	0.01	0.01	32	620	0	0	0	580	00024_0.1000_00016
6	0.1	0.01	0.01	32	621	0	0	0	584	00006_0.1000_00032
19	0.1	0.01	0.01	32	649	0	0	0	614	00019_0.1000_00010
18	0.1	0.01	0.01	33	581	0	0	0	545	00018_0.1000_00014
0	0.1	0.01	0.01	33	609	0	0	0	572	00000_0.1000_00001
24	0.1	0.01	0.01	33	611	0	0	0	575	00024_0.1000_00021
6	0.1	0.01	0.01	33	623	0	0	0	587	00006_0.1000_00008
22	0.1	0.01	0.01	33	652	0	0	0	615	00022_0.1000_00022
6	0.1	0.01	0.01	33	658	0	0	0	621	00006_0.1000_00024
26	0.1	0.01	0.01	34	544	0	0	0	511	00026_0.1000_00011
21	0.1	0.01	0.01	34	549	0	0	0	517	00021_0.1000_00029
10	0.1	0.01	0.01	34	594	0	0	1	553	00010_0.1000_00002
17	0.1	0.01	0.01	34	595	0	0	0	556	00017_0.1000_00013
29	0.1	0.01	0.01	34	595	0	0	0	557	00029_0.1000_00033
0	0.1	0.01	0.01	34	599	0	0	0	560	00000_0.1000_00023
28	0.1	0.01	0.01	34	621	0	0	0	579	00028_0.1000_00007
20	0.1	0.01	0.01	34	637	0	0	0	600	00020_0.1000_00003
8	0.1	0.01	0.01	34	650	0	0	0	621	00008_0.1000_00029
21	0.1	0.01	0.01	35	502	0	0	0	461	00021_0.1000_00030
11	0.1	0.01	0.01	35	546	0	0	0	509	00011_0.1000_00033
6	0.1	0.01	0.01	35	567	0	0	0	523	00006_0.1000_00012
26	0.1	0.01	0.01	35	574	0	0	0	541	00026_0.1000_00001
24	0.1	0.01	0.01	35	575	0	0	0	532	00024_0.1000_00010
28	0.1	0.01	0.01	35	575	0	0	0	538	00028_0.1000_00000
17	0.1	0.01	0.01	35	582	0	0	0	552	00017_0.1000_00028
29	0.1	0.01	0.01	35	588	0	0	0	548	00029_0.1000_00019
11	0.1	0.01	0.01	35	589	0	1	1	555	00011_0.1000_00031
16	0.1	0.01	0.01	35	589	0	1	0	558	00016_0.1000_00017
14	0.1	0.01	0.01	35	591	0	0	0	558	00014_0.1000_00025
0	0.1	0.01	0.01	35	596	0	0	0	563	00000_0.1000_00005
4	0.1	0.01	0.01	35	598	0	0	0	558	00004_0.1000_00020
9	0.1	0.01	0.01	35	600	0	0	0	563	00009_0.1000_00002
8	0.1	0.01	0.01	35	607	0	0	0	569	00008_0.1000_00001
15	0.1	0.01	0.01	35	615	0	0	0	574	00015_0.1000_00021
29	0.1	0.01	0.01	35	620	0	0	1	585	00029_0.1000_00030
3	0.1	0.01	0.01	35	623	0	0	0	586	00003_0.1000_00011
8	0.1	0.01	0.01	35	641	0	0	0	605	00008_0.1000_00005
27	0.1	0.01	0.01	35	643	0	0	1	603	00027_0.1000_00013
21	0.1	0.01	0.01	35	644	0	0	0	600	00021_0.1000_00024
14	0.1	0.01	0.01	35	651	0	0	1	618	00014_0.1000_00027
26	0.1	0.01	0.01	35	684	0	0	0	645	00026_0.1000_00032
1	0.1	0.01	0.01	36	475	0	0	0	444	00001_0.1000_00032
11	0.1	0.01	0.01	36	529	0	1	1	492	00011_0.1000_00005
5	0.1	0.01	0.01	36	537	0	0	0	496	00005_0.1000_00016
0	0.1	0.01	0.01	36	547	0	0	0	509	00000_0.1000_00012
3	0.1	0.01	0.01	36	551	0	0	0	520	00003_0.1000_00009
4	0.1	0.01	0.01	36	556	0	0	0	523	00004_0.1000_00026
19	0.1	0.01	0.01	36	557	0	0	0	517	00019_0.1000_00009
28	0.1	0.01	0.01	36	560	0	0	0	532	00028_0.1000_00008
21	0.1	0.01	0.01	36	561	0	0	0	521	00021_0.1000_00001
25	0.1	0.01	0.01	36	565	0	0	0	531	00025_0.1000_00032
15	0.1	0.01	0.01	36	566	0	0	0	531	00015_0.1000_00006
16	0.1	0.01	0.01	36	566	0	0	0	529	00016_0.1000_00018
4	0.1	0.01	0.01	36	569	0	0	0	530	00004_0.1000_00002
16	0.1	0.01	0.01	36	569	0	0	0	533	00016_0.1000_00001
22	0.1	0.01	0.01	36	572	0	0	0	538	00022_0.1000_00025
11	0.1	0.01	0.01	36	579	0	0	0	542	00011_0.1000_00008
16	0.1	0.01	0.01	36	581	0	0	1	548	00016_0.1000_00013
11	0.1	0.01	0.01	36	583	0	0	0	543	00011_0.1000_00014
15	0.1	0.01	0.01	36	583	0	0	0	543	00015_0.1000_00026
11	0.1	0.01	0.01	36	585	0	0	0	546	00011_0.1000_00011
18	0.1	0.01	0.01	36	589	0	0	0	558	00018_0.1000_00012
29	0.1	0.01	0.01	36	591	0	0	0	548	00029_0.1000_00016
5	0.1	0.01	0.01	36	592	0	0	0	559	00005_0.1000_00018
5	0.1	0.01	0.01	36	595	0	0	0	558	00005_0.1000_00001
4	0.1	0.01	0.01	36	597	0	0	0	559	00004_0.1000_00028
22	0.1	0.01	0.01	36	599	0	0	0	566	00022_0.1000_00023
5	0.1	0.01	0.01	36	602	0	0	0	567	00005_0.1000_00009
13	0.1	0.01	0.01	36	602	0	0	0	564	00013_0.1000_00003
1	0.1	0.01	0.01	36	603	0	1	0	566	00001_0.1000_00008
22	0.1	0.01	0.01	36	603	0	0	0	558	00022_0.1000_00005
27	0.1	0.01	0.01	36	603	0	0	0	563	00027_0.1000_00024
1	0.1	0.01	0.01	36	606	0	1	0	568	00001_0.1000_00017
9	0.1	0.01	0.01	36	609	0	0	0	575	00009_0.1000_00020
10	0.1	0.01	0.01	36	610	0	0	0	568	00010_0.1000_00031
18	0.1	0.01	0.01	36	613	0	0	0	573	00018_0.1000_00009
13	0.1	0.01	0.01	36	615	0	0	1	579	00013_0.1000_00013
10	0.1	0.01	0.01	36	619	0	0	1	581	00010_0.1000_00018
14	0.1	0.01	0.01	36	619	0	0	1	582	00014_0.1000_00005
5	0.1	0.01	0.01	36	623	0	0	0	588	00005_0.1000_00012
1	0.1	0.01	0.01	36	626	0	0	0	589	00001_0.1000_00023
7	0.1	0.01	0.01	36	626	0	0	1	588	00007_0.1000_00011
2	0.1	0.01	0.01	36	629	0	0	0	596	00002_0.1000_00009
8	0.1	0.01	0.01	36	633	0	0	0	601	00008_0.1000_00015
23	0.1	0.01	0.01	36	635	0	0	0	604	00023_0.1000_00015
23	0.1	0.01	0.01	36	635	0	0	0	598	00023_0.1000_00025
27	0.1	0.01	0.01	36	640	0	0	0	597	00027_0.1000_00003
2	0.1	0.01	0.01	36	642	0	0	0	608	00002_0.1000_00024
27	0.1	0.01	0.01	36	651	0	0	0	610	00027_0.1000_00025
1	0.1	0.01	0.01	36	655	0	0	0	614	00001_0.1000_00018
23	0.1	0.01	0.01	36	655	0	0	0	616	00023_0.1000_00017
8	0.1	0.01	0.01	36	656	0	0	0	620	00008_0.1000_00033
23	0.1	0.01	0.01	36	657	0	1	0	619	00023_0.1000_00008
12	0.1	0.01	0.01	36	662	0	0	0	622	00012_0.1000_00008
9	0.1	0.01	0.01	36	673	0	0	0	632	00009_0.1000_00011
13	0.1	0.01	0.01	36	679	0	0	0	638	00013_0.1000_00006
0	0.1	0.01	0.01	37	530	0	0	0	494	00000_0.1000_00008
6	0.1	0.01	0.01	37	535	0	0	0	497	00006_0.1000_00025
29	0.1	0.01	0.01	37	558	0	0	1	520	00029_0.1000_00007
26	0.1	0.01	0.01	37	562	0	0	0	527	00026_0.1000_00017
12	0.1	0.01	0.01	37	564	0	0	0	523	00012_0.1000_00033
15	0.1	0.01	0.01	37	565	0	0	0	530	00015_0.1000_00017
22	0.1	0.01	0.01	37	569	0	0	0	533	00022_0.1000_00001
0	0.1	0.01	0.01	37	572	0	0	0	536	00000_0.1000_00010
24	0.1	0.01	0.01	37	572	0	0	0	537	00024_0.1000_00000
1	0.1	0.01	0.01	37	573	0	1	1	536	00001_0.1000_00029
4	0.1	0.01	0.01	37	574	0	0	0	534	00004_0.1000_00014
22	0.1	0.01	0.01	37	574	0	0	0	539	00022_0.1000_00009
17	0.1	0.01	0.01	37	576	0	0	0	538	00017_0.1000_00022
13	0.1	0.01	0.01	37	577	0	0	0	542	00013_0.1000_00001
17	0.1	0.01	0.01	37	577	0	0	0	542	00017_0.1000_00024
17	0.1	0.01	0.01	37	578	0	0	0	536	00017_0.1000_00000
18	0.1	0.01	0.01	37	578	0	0	0	541	00018_0.1000_00030
16	0.1	0.01	0.01	37	580	0	0	0	549	00016_0.1000_00002
19	0.1	0.01	0.01	37	580	0	0	0	551	00019_0.1000_00004
14	0.1	0.01	0.01	37	582	0	0	0	551	00014_0.1000_00019
15	0.1	0.01	0.01	37	582	0	0	1	540	00015_0.1000_00027
25	0.1	0.01	0.01	37	589	0	0	0	557	00025_0.1000_00016
12	0.1	0.01	0.01	37	590	0	0	0	552	00012_0.1000_00030
4	0.1	0.01	0.01	37	591	0	0	0	554	00004_0.1000_00023
14	0.1	0.01	0.01	37	592	0	0	0	547	00014_0.1000_00011
9	0.1	0.01	0.01	37	595	0	0	0	554	00009_0.1000_00028
27	0.1	0.01	0.01	37	595	0	0	0	563	00027_0.1000_00022
26	0.1	0.01	0.01	37	596	0	0	0	559	00026_0.1000_00007
20	0.1	0.01	0.01	37	597	0	0	0	555	00020_0.1000_00033
23	0.1	0.01	0.01	37	598	0	0	0	556	00023_0.1000_00005
12	0.1	0.01	0.01	37	599	0	0	1	559	00012_0.1000_00024
13	0.1	0.01	0.01	37	600	0	0	0	560	00013_0.1000_00033
16	0.1	0.01	0.01	37	600	0	0	0	559	00016_0.1000_00008
27	0.1	0.01	0.01	37	601	0	0	0	560	00027_0.1000_00021
2	0.1	0.01	0.01	37	604	0	0	0	569	00002_0.1000_00033
19	0.1	0.01	0.01	37	605	0	0	0	562	00019_0.1000_00001
14	0.1	0.01	0.01	37	607	0	0	0	572	00014_0.1000_00024
17	0.1	0.01	0.01	37	608	0	0	1	568	00017_0.1000_00014
24	0.1	0.01	0.01	37	608	0	0	1	573	00024_0.1000_00015
16	0.1	0.01	0.01	37	609	0	0	0	570	00016_0.1000_00005
26	0.1	0.01	0.01	37	609	0	0	0	570	00026_0.1000_00004
2	0.1	0.01	0.01	37	610	0	0	0	574	00002_0.1000_00032
29	0.1	0.01	0.01	37	611	0	0	0	573	00029_0.1000_00024
29	0.1	0.01	0.01	37	611	0	0	2	572	00029_0.1000_00032
8	0.1	0.01	0.01	37	614	0	0	0	579	00008_0.1000_00028
18	0.1	0.01	0.01	37	616	0	0	0	571	00018_0.1000_00010
23	0.1	0.01	0.01	37	619	0	0	1	584	00023_0.1000_00027
8	0.1	0.01	0.01	37	620	0	0	0	584	00008_0.1000_00021
21	0.1	0.01	0.01	37	620	0	0	0	584	00021_0.1000_00013
23	0.1	0.01	0.01	37	621	0	0	1	581	00023_0.1000_00016
24	0.1	0.01	0.01	37	623	0	0	0	591	00024_0.1000_00028
29	0.1	0.01	0.01	37	623	0	0	0	589	00029_0.1000_00027
11	0.1	0.01	0.01	37	624	0	0	0	586	00011_0.1000_00004
27	0.1	0.01	0.01	37	626	0	0	0	591	00027_0.1000_00031
28	0.1	0.01	0.01	37	626	0	0	0	591	00028_0.1000_00002
11	0.1	0.01	0.01	37	628	0	0	0	591	00011_0.1000_00015
15	0.1	0.01	0.01	37	632	0	0	0	598	00015_0.1000_00004
24	0.1	0.01	0.01	37	632	0	0	0	591	00024_0.1000_00001
27	0.1	0.01	0.01	37	640	0	0	0	599	00027_0.1000_00018
28	0.1	0.01	0.01	37	640	0	0	0	604	00028_0.1000_00010
6	0.1	0.01	0.01	37	646	0	0	1	609	00006_0.1000_00002
10	0.1	0.01	0.01	37	647	0	0	0	608	00010_0.1000_00010
8	0.1	0.01	0.01	37	649	0	0	0	612	00008_0.1000_00023
20	0.1	0.01	0.01	37	660	0	0	1	619	00020_0.1000_00028
26	0.1	0.01	0.01	37	688	0	0	0	648	00026_0.1000_00031
12	0.1	0.01	0.01	37	696	0	0	0	661	00012_0.1000_00007
29	0.1	0.01	0.01	38	518	0	0	0	475	00029_0.1000_00025
26	0.1	0.01	0.01	38	519	0	0	1	484	00026_0.1000_00028
4	0.1	0.01	0.01	38	524	0	1	0	486	00004_0.1000_00033
11	0.1	0.01	0.01	38	541	0	0	0	500	00011_0.1000_00021
14	0.1	0.01	0.01	38	541	0	0	0	510	00014_0.1000_00009
26	0.1	0.01	0.01	38	543	0	1	0	505	00026_0.1000_00008
17	0.1	0.01	0.01	38	545	0	0	1	502	00017_0.1000_00007
17	0.1	0.01	0.01	38	546	0	0	0	511	00017_0.1000_00017
11	0.1	0.01	0.01	38	547	0	0	0	515	00011_0.1000_00027
5	0.1	0.01	0.01	38	550	0	0	0	506	00005_0.1000_00033
21	0.1	0.01	0.01	38	552	0	0	0	516	00021_0.1000_00032
4	0.1	0.01	0.01	38	553	0	1	0	511	00004_0.1000_00009
11	0.1	0.01	0.01	38	555	0	0	0	520	00011_0.1000_00024
17	0.1	0.01	0.01	38	555	0	0	0	520	00017_0.1000_00001
11	0.1	0.01	0.01	38	561	0	0	0	522	00011_0.1000_00023
0	0.1	0.01	0.01	38	563	0	0	1	526	00000_0.1000_00019
5	0.1	0.01	0.01	38	563	0	0	0	530	00005_0.1000_00020
15	0.1	0.01	0.01	38	563	0	0	0	528	00015_0.1000_00030
5	0.1	0.01	0.01	38	565	0	0	0	529	00005_0.1000_00015
4	0.1	0.01	0.01	38	568	0	0	0	534	00004_0.1000_00029
7	0.1	0.01	0.01	38	569	0	0	0	530	00007_0.1000_00002
5	0.1	0.01	0.01	38	572	0	0	0	533	00005_0.1000_00032
11	0.1	0.01	0.01	38	572	0	1	0	537	00011_0.1000_00000
22	0.1	0.01	0.01	38	572	0	0	1	537	00022_0.1000_00000
24	0.1	0.01	0.01	38	572	0	0	0	533	00024_0.1000_00027
26	0.1	0.01	0.01	38	572	0	0	0	534	00026_0.1000_00026
17	0.1	0.01	0.01	38	573	0	0	0	532	00017_0.1000_00005
28	0.1	0.01	0.01	38	573	0	0	0	534	00028_0.1000_00022
10	0.1	0.01	0.01	38	575	0	0	0	531	00010_0.1000_00021
15	0.1	0.01	0.01	38	575	0	0	0	535	00015_0.1000_00001
25	0.1	0.01	0.01	38	577	0	0	0	537	00025_0.1000_00030
17	0.1	0.01	0.01	38	578	0	0	0	541	00017_0.1000_00026
27	0.1	0.01	0.01	38	583	0	0	0	546	00027_0.1000_00008
16	0.1	0.01	0.01	38	584	0	0	0	547	00016_0.1000_00015
2	0.1	0.01	0.01	38	585	0	0	0	548	00002_0.1000_00015
17	0.1	0.01	0.01	38	585	0	0	0	546	00017_0.1000_00030
5	0.1	0.01	0.01	38	586	0	0	1	552	00005_0.1000_00010
16	0.1	0.01	0.01	38	586	0	0	0	548	00016_0.1000_00025
20	0.1	0.01	0.01	38	586	0	0	0	545	00020_0.1000_00005
29	0.1	0.01	0.01	38	586	0	0	0	550	00029_0.1000_00015
18	0.1	0.01	0.01	38	587	0	0	0	551	00018_0.1000_00024
11	0.1	0.01	0.01	38	588	0	0	0	555	00011_0.1000_00016
29	0.1	0.01	0.01	38	588	0	0	0	554	00029_0.1000_00005
14	0.1	0.01	0.01	38	590	0	0	0	556	00014_0.1000_00014
24	0.1	0.01	0.01	38	590	0	0	0	556	00024_0.1000_00004
4	0.1	0.01	0.01	38	591	0	0	0	551	00004_0.1000_00032
19	0.1	0.01	0.01	38	591	0	0	0	554	00019_0.1000_00018
15	0.1	0.01	0.01	38	592	0	0	0	556	00015_0.1000_00012
0	0.1	0.01	0.01	38	593	0	0	0	552	00000_0.1000_00021
23	0.1	0.01	0.01	38	593	0	0	0	556	00023_0.1000_00002
19	0.1	0.01	0.01	38	594	0	0	0	555	00019_0.1000_00007
14	0.1	0.01	0.01	38	595	0	0	1	559	00014_0.1000_00003
25	0.1	0.01	0.01	38	595	0	0	0	559	00025_0.1000_00005
29	0.1	0.01	0.01	38	596	0	0	1	558	00029_0.1000_00009
18	0.1	0.01	0.01	38	597	0	0	0	560	00018_0.1000_00020
16	0.1	0.01	0.01	38	598	0	0	0	558	00016_0.1000_00014
16	0.1	0.01	0.01	38	598	0	0	0	560	00016_0.1000_00026
13	0.1	0.01	0.01	38	599	0	0	0	563	00013_0.1000_00029
9	0.1	0.01	0.01	38	600	0	0	0	561	00009_0.1000_00032
18	0.1	0.01	0.01	38	600	0	0	0	562	00018_0.1000_00003
27	0.1	0.01	0.01	38	600	0	0	0	565	00027_0.1000_00033
1	0.1	0.01	0.01	38	601	0	1	0	558	00001_0.1000_00024
3	0.1	0.01	0.01	38	601	0	0	0	568	00003_0.1000_00032
19	0.1	0.01	0.01	38	603	0	0	0	560	00019_0.1000_00033
1	0.1	0.01	0.01	38	604	0	0	0	570	00001_0.1000_00001
15	0.1	0.01	0.01	38	604	0	0	0	571	00015_0.1000_00016
21	0.1	0.01	0.01	38	604	0	0	0	567	00021_0.1000_00017
25	0.1	0.01	0.01	38	604	0	0	0	569	00025_0.1000_00020
5	0.1	0.01	0.01	38	605	0	1	0	560	00005_0.1000_00021
16	0.1	0.01	0.01	38	606	0	0	0	566	00016_0.1000_00019
19	0.1	0.01	0.01	38	607	0	0	0	570	00019_0.1000_00022
2	0.1	0.01	0.01	38	610	0	0	0	572	00002_0.1000_00019
16	0.1	0.01	0.01	38	610	0	0	0	571	00016_0.1000_00022
7	0.1	0.01	0.01	38	611	0	0	1	569	00007_0.1000_00028
22	0.1	0.01	0.01	38	611	0	0	0	572	00022_0.1000_00018
2	0.1	0.01	0.01	38	612	0	0	0	582	00002_0.1000_00020
8	0.1	0.01	0.01	38	612	0	0	0	572	00008_0.1000_00022
25	0.1	0.01	0.01	38	612	0	0	0	572	00025_0.1000_00026
20	0.1	0.01	0.01	38	616	0	0	0	572	00020_0.1000_00013
29	0.1	0.01	0.01	38	617	0	0	0	582	00029_0.1000_00013
14	0.1	0.01	0.01	38	618	0	0	0	581	00014_0.1000_00006
18	0.1	0.01	0.01	38	618	0	0	1	574	00018_0.1000_00025
25	0.1	0.01	0.01	38	618	0	0	0	581	00025_0.1000_00004
27	0.1	0.01	0.01	38	618	0	0	0	581	00027_0.1000_00004
29	0.1	0.01	0.01	38	618	0	0	0	576	00029_0.1000_00003
13	0.1	0.01	0.01	38	624	0	0	0	592	00013_0.1000_00028
18	0.1	0.01	0.01	38	626	0	0	0	589	00018_0.1000_00018
13	0.1	0.01	0.01	38	627	0	0	0	586	00013_0.1000_00012
25	0.1	0.01	0.01	38	628	0	0	0	586	00025_0.1000_00001
9	0.1	0.01	0.01	38	629	0	0	0	587	00009_0.1000_00001
15	0.1	0.01	0.01	38	629	0	0	0	596	00015_0.1000_00005
8	0.1	0.01	0.01	38	630	0	0	0	598	00008_0.1000_00000
9	0.1	0.01	0.01	38	633	0	0	0	593	00009_0.1000_00024
24	0.1	0.01	0.01	38	634	0	0	0	594	00024_0.1000_00011
12	0.1	0.01	0.01	38	635	0	0	0	594	00012_0.1000_00010
23	0.1	0.01	0.01	38	635	0	0	0	596	00023_0.1000_00024
16	0.1	0.01	0.01	38	636	0	0	0	594	00016_0.1000_00021
26	0.1	0.01	0.01	38	637	0	0	0	596	00026_0.1000_00027
12	0.1	0.01	0.01	38	638	0	0	0	603	00012_0.1000_00006
13	0.1	0.01	0.01	38	638	0	0	0	603	00013_0.1000_00000
0	0.1	0.01	0.01	38	639	0	0	0	605	00000_0.1000_00033
25	0.1	0.01	0.01	38	640	0	0	0	603	00025_0.1000_00006
25	0.1	0.01	0.01	38	643	0	0	0	607	00025_0.1000_00023
10	0.1	0.01	0.01	38	646	0	0	0	607	00010_0.1000_00015
23	0.1	0.01	0.01	38	646	0	0	1	610	00023_0.1000_00028
13	0.1	0.01	0.01	38	648	0	0	0	609	00013_0.1000_00017
19	0.1	0.01	0.01	38	648	0	0	0	604	00019_0.1000_00002
12	0.1	0.01	0.01	38	649	0	0	0	612	00012_0.1000_00027
25	0.1	0.01	0.01	38	651	0	0	0	617	00025_0.1000_00013
23	0.1	0.01	0.01	38	658	0	0	0	617	00023_0.1000_00019
8	0.1	0.01	0.01	38	662	0	0	0	627	00008_0.1000_00012
29	0.1	0.01	0.01	39	525	0	0	1	482	00029_0.1000_00001
26	0.1	0.01	0.01	39	532	0	0	0	495	00026_0.1000_00023
20	0.1	0.01	0.01	39	537	0	0	0	501	00020_0.1000_00029
5	0.1	0.01	0.01	39	548	0	0	0	516	00005_0.1000_00022
4	0.1	0.01	0.01	39	549	0	0	0	512	00004_0.1000_00010
7	0.1	0.01	0.01	39	549	0	0	0	516	00007_0.1000_00016
0	0.1	0.01	0.01	39	550	0	0	0	513	00000_0.1000_00014
5	0.1	0.01	0.01	39	551	0	0	1	519	00005_0.1000_00025
10	0.1	0.01	0.01	39	554	0	0	0	517	00010_0.1000_00003
5	0.1	0.01	0.01	39	557	0	0	0	524	00005_0.1000_00008
7	0.1	0.01	0.01	39	560	0	1	0	519	00007_0.1000_00005
7	0.1	0.01	0.01	39	561	0	0	0	524	00007_0.1000_00025
26	0.1	0.01	0.01	39	561	0	0	1	524	00026_0.1000_00024
0	0.1	0.01	0.01	39	562	0	0	0	529	00000_0.1000_00013
11	0.1	0.01	0.01	39	565	0	0	0	528	00011_0.1000_00032
24	0.1	0.01	0.01	39	566	0	1	0	529	00024_0.1000_00024
17	0.1	0.01	0.01	39	568	0	0	1	533	00017_0.1000_00009
15	0.1	0.01	0.01	39	569	0	0	1	535	00015_0.1000_00003
26	0.1	0.01	0.01	39	572	0	0	0	532	00026_0.1000_00018
0	0.1	0.01	0.01	39	573	0	0	1	535	00000_0.1000_00031
28	0.1	0.01	0.01	39	573	0	0	0	541	00028_0.1000_00024
5	0.1	0.01	0.01	39	574	0	0	1	534	00005_0.1000_00027
15	0.1	0.01	0.01	39	574	0	0	0	534	00015_0.1000_00015
11	0.1	0.01	0.01	39	575	0	0	0	539	00011_0.1000_00022
13	0.1	0.01	0.01	39	575	0	0	2	533	00013_0.1000_00031
4	0.1	0.01	0.01	39	577	0	0	0	539	00004_0.1000_00030
3	0.1	0.01	0.01	39	578	0	0	0	541	00003_0.1000_00030
4	0.1	0.01	0.01	39	579	0	0	0	539	00004_0.1000_00013
24	0.1	0.01	0.01	39	581	0	0	0	546	00024_0.1000_00012
3	0.1	0.01	0.01	39	582	0	0	0	549	00003_0.1000_00003
6	0.1	0.01	0.01	39	585	0	0	0	553	00006_0.1000_00031
21	0.1	0.01	0.01	39	585	0	0	0	548	00021_0.1000_00005
5	0.1	0.01	0.01	39	586	0	0	1	548	00005_0.1000_00019
6	0.1	0.01	0.01	39	586	0	0	0	553	00006_0.1000_00010
29	0.1	0.01	0.01	39	586	0	0	0	548	00029_0.1000_00014
14	0.1	0.01	0.01	39	587	0	0	1	551	00014_0.1000_00030
20	0.1	0.01	0.01	39	587	0	0	0	545	00020_0.1000_00008
19	0.1	0.01	0.01	39	588	0	0	0	555	00019_0.1000_00017
26	0.1	0.01	0.01	39	589	0	0	0	555	00026_0.1000_00006
7	0.1	0.01	0.01	39	590	0	0	1	555	00007_0.1000_00033
9	0.1	0.01	0.01	39	591	0	0	0	552	00009_0.1000_00031
22	0.1	0.01	0.01	39	591	0	1	0	548	00022_0.1000_00021
27	0.1	0.01	0.01	39	591	0	0	0	551	00027_0.1000_00005
15	0.1	0.01	0.01	39	592	0	0	0	556	00015_0.1000_00000
15	0.1	0.01	0.01	39	593	0	0	0	558	00015_0.1000_00013
22	0.1	0.01	0.01	39	594	0	0	1	552	00022_0.1000_00002
29	0.1	0.01	0.01	39	594	0	0	0	555	00029_0.1000_00026
15	0.1	0.01	0.01	39	595	0	0	0	559	00015_0.1000_00011
22	0.1	0.01	0.01	39	595	0	0	0	557	00022_0.1000_00013
22	0.1	0.01	0.01	39	596	0	0	0	556	00022_0.1000_00031
19	0.1	0.01	0.01	39	597	0	0	1	557	00019_0.1000_00006
20	0.1	0.01	0.01	39	597	0	0	0	560	00020_0.1000_00026
9	0.1	0.01	0.01	39	599	0	0	1	558	00009_0.1000_00018
11	0.1	0.01	0.01	39	599	0	0	1	560	00011_0.1000_00029
19	0.1	0.01	0.01	39	599	0	0	1	560	00019_0.1000_00024
29	0.1	0.01	0.01	39	599	0	0	0	563	00029_0.1000_00020
13	0.1	0.01	0.01	39	600	0	0	0	561	00013_0.1000_00002
14	0.1	0.01	0.01	39	600	0	0	0	566	00014_0.1000_00015
20	0.1	0.01	0.01	39	600	0	0	0	561	00020_0.1000_00016
23	0.1	0.01	0.01	39	600	0	0	1	562	00023_0.1000_00009
6	0.1	0.01	0.01	39	601	0	2	0	561	00006_0.1000_00007
7	0.1	0.01	0.01	39	601	0	0	0	565	00007_0.1000_00019
19	0.1	0.01	0.01	39	601	0	0	0	565	00019_0.1000_00031
22	0.1	0.01	0.01	39	601	0	1	0	567	00022_0.1000_00033
19	0.1	0.01	0.01	39	602	0	0	0	561	00019_0.1000_00030
21	0.1	0.01	0.01	39	603	0	0	0	567	00021_0.1000_00000
6	0.1	0.01	0.01	39	604	0	0	0	564	00006_0.1000_00013
1	0.1	0.01	0.01	39	605	0	0	0	566	00001_0.1000_00031
4	0.1	0.01	0.01	39	605	0	0	1	569	00004_0.1000_00015
17	0.1	0.01	0.01	39	605	0	0	0	564	00017_0.1000_00015
27	0.1	0.01	0.01	39	606	0	0	0	570	00027_0.1000_00000
2	0.1	0.01	0.01	39	608	0	0	0	569	00002_0.1000_00016
7	0.1	0.01	0.01	39	608	0	0	0	565	00007_0.1000_00008
20	0.1	0.01	0.01	39	608	0	0	0	569	00020_0.1000_00030
13	0.1	0.01	0.01	39	609	0	0	0	571	00013_0.1000_00009
7	0.1	0.01	0.01	39	610	0	0	0	570	00007_0.1000_00000
8	0.1	0.01	0.01	39	610	0	0	1	570	00008_0.1000_00017
10	0.1	0.01	0.01	39	610	0	0	0	573	00010_0.1000_00007
14	0.1	0.01	0.01	39	610	0	0	0	572	00014_0.1000_00000
20	0.1	0.01	0.01	39	610	0	0	2	569	00020_0.1000_00025
17	0.1	0.01	0.01	39	611	0	0	0	573	00017_0.1000_00027
20	0.1	0.01	0.01	39	612	0	0	0	571	00020_0.1000_00017
22	0.1	0.01	0.01	39	612	0	0	0	570	00022_0.1000_00016
2	0.1	0.01	0.01	39	613	0	0	0	580	00002_0.1000_00003
24	0.1	0.01	0.01	39	613	0	0	1	585	00024_0.1000_00030
16	0.1	0.01	0.01	39	615	0	0	1	577	00016_0.1000_00023
19	0.1	0.01	0.01	39	615	0	0	0	578	00019_0.1000_00026
22	0.1	0.01	0.01	39	616	0	0	0	577	00022_0.1000_00024
13	0.1	0.01	0.01	39	617	0	0	1	582	00013_0.1000_00007
1	0.1	0.01	0.01	39	618	0	0	1	582	00001_0.1000_00015
3	0.1	0.01	0.01	39	621	0	0	0	583	00003_0.1000_00010
4	0.1	0.01	0.01	39	621	0	0	0	585	00004_0.1000_00018
27	0.1	0.01	0.01	39	621	0	0	0	584	00027_0.1000_00020
13	0.1	0.01	0.01	39	622	0	0	0	587	00013_0.1000_00010
23	0.1	0.01	0.01	39	622	0	0	0	576	00023_0.1000_00003
24	0.1	0.01	0.01	39	622	0	0	0	582	00024_0.1000_00033
2	0.1	0.01	0.01	39	624	0	0	0	590	00002_0.1000_00000
12	0.1	0.01	0.01	39	624	1	0	0	585	00012_0.1000_00025
25	0.1	0.01	0.01	39	624	0	0	1	588	00025_0.1000_00024
2	0.1	0.01	0.01	39	625	0	0	0	589	00002_0.1000_00005
21	0.1	0.01	0.01	39	625	0	0	0	590	00021_0.1000_00008
1	0.1	0.01	0.01	39	626	0	0	0	584	00001_0.1000_00028
7	0.1	0.01	0.01	39	629	0	0	0	590	00007_0.1000_00015
2	0.1	0.01	0.01	39	630	0	0	0	593	00002_0.1000_00025
10	0.1	0.01	0.01	39	631	0	0	0	593	00010_0.1000_00019
12	0.1	0.01	0.01	39	631	0	0	0	591	00012_0.1000_00021
21	0.1	0.01	0.01	39	631	0	0	0	591	00021_0.1000_00020
6	0.1	0.01	0.01	39	633	0	0	0	596	00006_0.1000_00014
19	0.1	0.01	0.01	39	638	0	0	0	602	00019_0.1000_00029
23	0.1	0.01	0.01	39	639	0	0	0	597	00023_0.1000_00022
3	0.1	0.01	0.01	39	640	0	0	0	600	00003_0.1000_00015
20	0.1	0.01	0.01	39	640	0	0	0	605	00020_0.1000_00032
12	0.1	0.01	0.01	39	641	0	0	0	610	00012_0.1000_00005
6	0.1	0.01	0.01	39	642	0	0	1	608	00006_0.1000_00021
27	0.1	0.01	0.01	39	644	0	0	0	608	00027_0.1000_00006
25	0.1	0.01	0.01	39	645	0	0	0	604	00025_0.1000_00007
24	0.1	0.01	0.01	39	648	0	0	0	609	00024_0.1000_00018
12	0.1	0.01	0.01	39	649	0	0	0	610	00012_0.1000_00016
25	0.1	0.01	0.01	39	649	0	0	0	611	00025_0.1000_00018
9	0.1	0.01	0.01	39	654	0	0	1	619	00009_0.1000_00030
15	0.1	0.01	0.01	39	654	0	0	0	619	00015_0.1000_00002
18	0.1	0.01	0.01	39	663	0	0	0	623	00018_0.1000_00002
20	0.1	0.01	0.01	39	664	0	0	0	626	00020_0.1000_00001
12	0.1	0.01	0.01	39	668	0	0	1	629	00012_0.1000_00019
27	0.1	0.01	0.01	39	675	0	0	0	634	00027_0.1000_00017
20	0.1	0.01	0.01	39	680	0	0	1	637	00020_0.1000_00031
26	0.1	0.01	0.01	40	488	0	0	1	444	00026_0.1000_00029
21	0.1	0.01	0.01	40	503	0	0	0	468	00021_0.1000_00033
5	0.1	0.01	0.01	40	510	0	0	0	473	00005_0.1000_00002
4	0.1	0.01	0.01	40	518	0	0	0	483	00004_0.1000_00012
16	0.1	0.01	0.01	40	528	0	0	0	492	00016_0.1000_00030
0	0.1	0.01	0.01	40	538	0	0	0	504	00000_0.1000_00026
5	0.1	0.01	0.01	40	544	0	0	0	506	00005_0.1000_00023
4	0.1	0.01	0.01	40	545	0	0	0	505	00004_0.1000_00017
3	0.1	0.01	0.01	40	548	0	0	0	508	00003_0.1000_00023
10	0.1	0.01	0.01	40	548	0	0	0	510	00010_0.1000_00033
13	0.1	0.01	0.01	40	548	0	0	0	514	00013_0.1000_00024
2	0.1	0.01	0.01	40	551	0	0	0	515	00002_0.1000_00031
4	0.1	0.01	0.01	40	551	0	0	0	519	00004_0.1000_00024
23	0.1	0.01	0.01	40	554	0	0	0	522	00023_0.1000_00021
24	0.1	0.01	0.01	40	554	0	0	0	520	00024_0.1000_00014
6	0.1	0.01	0.01	40	561	0	0	0	527	00006_0.1000_00027
1	0.1	0.01	0.01	40	564	0	0	0	529	00001_0.1000_00022
4	0.1	0.01	0.01	40	564	0	0	0	529	00004_0.1000_00004
26	0.1	0.01	0.01	40	564	0	0	0	529	00026_0.1000_00015
1	0.1	0.01	0.01	40	566	0	0	0	534	00001_0.1000_00010
0	0.1	0.01	0.01	40	568	0	0	0	532	00000_0.1000_00027
11	0.1	0.01	0.01	40	568	0	0	0	530	00011_0.1000_00013
16	0.1	0.01	0.01	40	568	0	0	0	533	00016_0.1000_00012
0	0.1	0.01	0.01	40	571	0	0	0	533	00000_0.1000_00022
1	0.1	0.01	0.01	40	571	0	0	0	533	00001_0.1000_00030
6	0.1	0.01	0.01	40	571	0	0	0	538	00006_0.1000_00005
26	0.1	0.01	0.01	40	571	0	0	0	532	00026_0.1000_00010
19	0.1	0.01	0.01	40	573	0	0	1	541	00019_0.1000_00011
11	0.1	0.01	0.01	40	574	0	0	0	532	00011_0.1000_00009
28	0.1	0.01	0.01	40	574	0	0	0	539	00028_0.1000_00026
21	0.1	0.01	0.01	40	576	0	0	1	542	00021_0.1000_00011
0	0.1	0.01	0.01	40	578	0	0	0	538	00000_0.1000_00017
7	0.1	0.01	0.01	40	578	0	0	0	541	00007_0.1000_00018
2	0.1	0.01	0.01	40	581	0	0	0	544	00002_0.1000_00008
2	0.1	0.01	0.01	40	581	0	0	1	544	00002_0.1000_00017
5	0.1	0.01	0.01	40	581	0	0	0	542	00005_0.1000_00007
6	0.1	0.01	0.01	40	582	0	0	0	541	00006_0.1000_00030
7	0.1	0.01	0.01	40	582	0	0	0	546	00007_0.1000_00022
4	0.1	0.01	0.01	40	583	0	0	0	545	00004_0.1000_00025
7	0.1	0.01	0.01	40	583	0	0	0	545	00007_0.1000_00030
15	0.1	0.01	0.01	40	584	0	0	0	549	00015_0.1000_00020
0	0.1	0.01	0.01	40	585	0	0	1	550	00000_0.1000_00011
5	0.1	0.01	0.01	40	586	0	0	0	549	00005_0.1000_00013
24	0.1	0.01	0.01	40	587	0	0	2	548	00024_0.1000_00032
26	0.1	0.01	0.01	40	587	0	0	0	552	00026_0.1000_00002
15	0.1	0.01	0.01	40	588	0	0	0	549	00015_0.1000_00031
6	0.1	0.01	0.01	40	591	0	1	0	552	00006_0.1000_00029
21	0.1	0.01	0.01	40	591	0	0	0	552	00021_0.1000_00009
16	0.1	0.01	0.01	40	593	0	0	0	563	00016_0.1000_00027
7	0.1	0.01	0.01	40	594	0	0	0	558	00007_0.1000_00032
10	0.1	0.01	0.01	40	594	0	0	0	561	00010_0.1000_00000
19	0.1	0.01	0.01	40	594	0	0	0	558	00019_0.1000_00013
28	0.1	0.01	0.01	40	594	0	0	0	561	00028_0.1000_00011
10	0.1	0.01	0.01	40	595	0	1	0	563	00010_0.1000_00006
27	0.1	0.01	0.01	40	595	0	0	0	554	00027_0.1000_00011
11	0.1	0.01	0.01	40	596	0	0	0	558	00011_0.1000_00002
18	0.1	0.01	0.01	40	596	0	0	0	560	00018_0.1000_00000
20	0.1	0.01	0.01	40	596	0	0	0	559	00020_0.1000_00024
5	0.1	0.01	0.01	40	597	0	0	0	561	00005_0.1000_00031
22	0.1	0.01	0.01	40	597	0	0	0	559	00022_0.1000_00029
1	0.1	0.01	0.01	40	598	0	0	0	561	00001_0.1000_00027
9	0.1	0.01	0.01	40	598	0	0	0	560	00009_0.1000_00019
22	0.1	0.01	0.01	40	598	0	0	0	558	00022_0.1000_00008
3	0.1	0.01	0.01	40	600	0	0	0	562	00003_0.1000_00017
19	0.1	0.01	0.01	40	600	0	0	0	568	00019_0.1000_00023
20	0.1	0.01	0.01	40	600	0	0	0	563	00020_0.1000_00000
1	0.1	0.01	0.01	40	601	0	0	0	566	00001_0.1000_00012
3	0.1	0.01	0.01	40	601	0	0	0	564	00003_0.1000_00020
10	0.1	0.01	0.01	40	601	0	0	0	560	00010_0.1000_00032
18	0.1	0.01	0.01	40	601	0	0	0	565	00018_0.1000_00005
23	0.1	0.01	0.01	40	602	0	0	0	570	00023_0.1000_00018
1	0.1	0.01	0.01	40	604	0	0	0	568	00001_0.1000_00006
7	0.1	0.01	0.01	40	604	0	0	0	567	00007_0.1000_00010
19	0.1	0.01	0.01	40	604	0	0	1	561	00019_0.1000_00028
29	0.1	0.01	0.01	40	604	0	0	0	564	00029_0.1000_00011
2	0.1	0.01	0.01	40	605	0	0	0	566	00002_0.1000_00026
5	0.1	0.01	0.01	40	606	0	0	1	566	00005_0.1000_00024
22	0.1	0.01	0.01	40	606	0	0	0	569	00022_0.1000_00015
27	0.1	0.01	0.01	40	606	0	0	0	568	00027_0.1000_00012
23	0.1	0.01	0.01	40	607	0	0	0	572	00023_0.1000_00023
28	0.1	0.01	0.01	40	607	0	0	0	570	00028_0.1000_00028
0	0.1	0.01	0.01	40	608	0	0	0	567	00000_0.1000_00028
16	0.1	0.01	0.01	40	608	0	0	0	569	00016_0.1000_00004
1	0.1	0.01	0.01	40	609	0	0	0	570	00001_0.1000_00000
1	0.1	0.01	0.01	40	609	0	0	0	568	00001_0.1000_00002
26	0.1	0.01	0.01	40	609	0	0	0	577	00026_0.1000_00022
28	0.1	0.01	0.01	40	609	0	0	0	569	00028_0.1000_00017
6	0.1	0.01	0.01	40	610	0	0	0	574	00006_0.1000_00009
24	0.1	0.01	0.01	40	610	0	0	0	568	00024_0.1000_00020
23	0.1	0.01	0.01	40	611	0	0	0	579	00023_0.1000_00012
14	0.1	0.01	0.01	40	612	0	0	0	573	00014_0.1000_00017
23	0.1	0.01	0.01	40	612	0	0	0	573	00023_0.1000_00032
25	0.1	0.01	0.01	40	612	0	0	0	576	00025_0.1000_00028
10	0.1	0.01	0.01	40	613	0	0	0	573	00010_0.1000_00022
6	0.1	0.01	0.01	40	614	0	0	0	581	00006_0.1000_00020
2	0.1	0.01	0.01	40	615	0	0	0	587	00002_0.1000_00006
3	0.1	0.01	0.01	40	615	0	0	0	581	00003_0.1000_00002
16	0.1	0.01	0.01	40	616	0	1	1	578	00016_0.1000_00009
17	0.1	0.01	0.01	40	616	0	0	0	581	00017_0.1000_00020
19	0.1	0.01	0.01	40	616	0	0	0	577	00019_0.1000_00012
19	0.1	0.01	0.01	40	616	0	0	0	575	00019_0.1000_00019
22	0.1	0.01	0.01	40	616	0	0	0	576	00022_0.1000_00017
9	0.1	0.01	0.01	40	617	0	0	0	578	00009_0.1000_00000
9	0.1	0.01	0.01	40	617	0	0	0	581	00009_0.1000_00012
18	0.1	0.01	0.01	40	617	0	0	0	578	00018_0.1000_00023
4	0.1	0.01	0.01	40	618	0	0	0	581	00004_0.1000_00001
20	0.1	0.01	0.01	40	619	0	0	0	589	00020_0.1000_00022
23	0.1	0.01	0.01	40	619	0	0	0	579	00023_0.1000_00013
9	0.1	0.01	0.01	40	620	0	0	1	581	00009_0.1000_00005
9	0.1	0.01	0.01	40	621	0	0	0	580	00009_0.1000_00023
18	0.1	0.01	0.01	40	622	0	0	0	581	00018_0.1000_00027
20	0.1	0.01	0.01	40	622	0	0	0	582	00020_0.1000_00027
25	0.1	0.01	0.01	40	622	0	0	1	589	00025_0.1000_00008
10	0.1	0.01	0.01	40	623	0	0	0	584	00010_0.1000_00023
5	0.1	0.01	0.01	40	624	0	0	0	585	00005_0.1000_00004
25	0.1	0.01	0.01	40	624	0	0	0	587	00025_0.1000_00029
2	0.1	0.01	0.01	40	625	0	0	0	583	00002_0.1000_00007
3	0.1	0.01	0.01	40	625	0	0	0	586	00003_0.1000_00014
18	0.1	0.01	0.01	40	627	0	0	0	590	00018_0.1000_00028
9	0.1	0.01	0.01	40	629	0	0	1	595	00009_0.1000_00003
9	0.1	0.01	0.01	40	629	0	0	0	586	00009_0.1000_00022
14	0.1	0.01	0.01	40	629	0	0	0	589	00014_0.1000_00029
21	0.1	0.01	0.01	40	629	0	0	0	594	00021_0.1000_00012
27	0.1	0.01	0.01	40	631	0	1	0	586	00027_0.1000_00030
9	0.1	0.01	0.01	40	633	0	0	0	594	00009_0.1000_00017
25	0.1	0.01	0.01	40	635	0	0	1	595	00025_0.1000_00002
3	0.1	0.01	0.01	40	636	0	0	0	596	00003_0.1000_00013
19	0.1	0.01	0.01	40	636	0	0	0	594	00019_0.1000_00014
28	0.1	0.01	0.01	40	636	0	0	0	598	00028_0.1000_00009
10	0.1	0.01	0.01	40	637	0	0	0	601	00010_0.1000_00001
13	0.1	0.01	0.01	40	638	0	0	0	598	00013_0.1000_00022
3	0.1	0.01	0.01	40	639	0	0	0	602	00003_0.1000_00016
13	0.1	0.01	0.01	40	639	0	0	0	594	00013_0.1000_00004
15	0.1	0.01	0.01	40	639	0	0	0	601	00015_0.1000_00008
19	0.1	0.01	0.01	40	640	0	0	1	600	00019_0.1000_00020
25	0.1	0.01	0.01	40	640	0	0	0	605	00025_0.1000_00011
24	0.1	0.01	0.01	40	650	0	0	0	610	00024_0.1000_00017
13	0.1	0.01	0.01	40	652	0	0	0	616	00013_0.1000_00011
8	0.1	0.01	0.01	40	656	0	0	0	624	00008_0.1000_00032
12	0.1	0.01	0.01	40	656	0	0	0	624	00012_0.1000_00013
13	0.1	0.01	0.01	40	656	0	0	0	620	00013_0.1000_00015
23	0.1	0.01	0.01	40	662	0	0	0	628	00023_0.1000_00006
13	0.1	0.01	0.01	40	663	0	0	0	629	00013_0.1000_00021
12	0.1	0.01	0.01	40	667	0	0	0	631	00012_0.1000_00022
20	0.1	0.01	0.01	40	669	0	0	0	633	00020_0.1000_00006
13	0.1	0.01	0.01	40	674	0	0	0	638	00013_0.1000_00025
27	0.1	0.01	0.01	40	674	0	0	0	632	00027_0.1000_00009
21	0.1	0.01	0.01	41	528	0	0	0	497	00021_0.1000_00016
29	0.1	0.01	0.01	41	528	0	0	0	493	00029_0.1000_00008
4	0.1	0.01	0.01	41	531	0	0	0	495	00004_0.1000_00022
17	0.1	0.01	0.01	41	536	0	0	0	497	00017_0.1000_00010
26	0.1	0.01	0.01	41	540	0	0	1	496	00026_0.1000_00016
2	0.1	0.01	0.01	41	543	0	0	0	508	00002_0.1000_00021
25	0.1	0.01	0.01	41	543	0	0	1	505	00025_0.1000_00022
3	0.1	0.01	0.01	41	545	0	0	0	505	00003_0.1000_00021
4	0.1	0.01	0.01	41	545	0	0	0	504	00004_0.1000_00006
9	0.1	0.01	0.01	41	547	0	0	0	511	00009_0.1000_00027
11	0.1	0.01	0.01	41	548	0	0	0	512	00011_0.1000_00019
16	0.1	0.01	0.01	41	550	0	0	1	521	00016_0.1000_00020
18	0.1	0.01	0.01	41	551	0	0	0	518	00018_0.1000_00007
28	0.1	0.01	0.01	41	553	0	0	0	518	00028_0.1000_00012
7	0.1	0.01	0.01	41	554	0	0	0	519	00007_0.1000_00026
15	0.1	0.01	0.01	41	555	0	0	1	515	00015_0.1000_00009
24	0.1	0.01	0.01	41	555	0	0	0	518	00024_0.1000_00013
14	0.1	0.01	0.01	41	556	0	0	0	525	00014_0.1000_00010
24	0.1	0.01	0.01	41	556	0	0	1	519	00024_0.1000_00002
26	0.1	0.01	0.01	41	556	0	0	0	518	00026_0.1000_00000
3	0.1	0.01	0.01	41	558	0	0	0	521	00003_0.1000_00026
4	0.1	0.01	0.01	41	561	0	0	0	520	00004_0.1000_00027
21	0.1	0.01	0.01	41	563	0	0	0	523	00021_0.1000_00031
14	0.1	0.01	0.01	41	565	0	0	0	527	00014_0.1000_00033
17	0.1	0.01	0.01	41	566	0	0	0	527	00017_0.1000_00018
18	0.1	0.01	0.01	41	567	0	0	0	528	00018_0.1000_00015
16	0.1	0.01	0.01	41	568	0	1	1	529	00016_0.1000_00031
20	0.1	0.01	0.01	41	568	0	0	0	527	00020_0.1000_00014
21	0.1	0.01	0.01	41	568	0	0	0	528	00021_0.1000_00027
26	0.1	0.01	0.01	41	568	0	0	0	529	00026_0.1000_00020
26	0.1	0.01	0.01	41	568	0	0	0	532	00026_0.1000_00025
15	0.1	0.01	0.01	41	572	0	0	0	534	00015_0.1000_00024
22	0.1	0.01	0.01	41	574	0	0	0	540	00022_0.1000_00003
23	0.1	0.01	0.01	41	574	0	0	0	537	00023_0.1000_00004
24	0.1	0.01	0.01	41	575	0	0	0	543	00024_0.1000_00026
20	0.1	0.01	0.01	41	577	0	0	2	541	00020_0.1000_00009
11	0.1	0.01	0.01	41	578	0	0	0	539	00011_0.1000_00017
21	0.1	0.01	0.01	41	578	0	0	1	544	00021_0.1000_00023
28	0.1	0.01	0.01	41	578	0	0	0	537	00028_0.1000_00029
17	0.1	0.01	0.01	41	580	0	0	0	543	00017_0.1000_00004
7	0.1	0.01	0.01	41	581	0	0	0	545	00007_0.1000_00021
5	0.1	0.01	0.01	41	582	0	1	0	545	00005_0.1000_00028
15	0.1	0.01	0.01	41	582	0	0	0	550	00015_0.1000_00029
27	0.1	0.01	0.01	41	583	0	0	0	552	00027_0.1000_00028
4	0.1	0.01	0.01	41	584	0	0	0	550	00004_0.1000_00005
13	0.1	0.01	0.01	41	585	0	0	1	546	00013_0.1000_00023
28	0.1	0.01	0.01	41	585	0	0	0	550	00028_0.1000_00023
1	0.1	0.01	0.01	41	586	0	0	0	547	00001_0.1000_00025
10	0.1	0.01	0.01	41	586	0	0	1	551	00010_0.1000_00028
28	0.1	0.01	0.01	41	586	0	0	0	543	00028_0.1000_00031
1	0.1	0.01	0.01	41	587	0	0	0	545	00001_0.1000_00004
7	0.1	0.01	0.01	41	587	0	0	0	552	00007_0.1000_00013
21	0.1	0.01	0.01	41	587	0	0	0	551	00021_0.1000_00006
5	0.1	0.01	0.01	41	588	0	1	0	545	00005_0.1000_00011
11	0.1	0.01	0.01	41	588	0	0	1	554	00011_0.1000_00010
22	0.1	0.01	0.01	41	589	0	0	0	551	00022_0.1000_00020
1	0.1	0.01	0.01	41	590	0	0	0	560	00001_0.1000_00013
19	0.1	0.01	0.01	41	590	0	0	0	550	00019_0.1000_00015
14	0.1	0.01	0.01	41	592	0	0	1	554	00014_0.1000_00018
6	0.1	0.01	0.01	41	593	0	0	0	560	00006_0.1000_00023
28	0.1	0.01	0.01	41	593	0	0	0	554	00028_0.1000_00018
0	0.1	0.01	0.01	41	595	0	1	0	554	00000_0.1000_00024
6	0.1	0.01	0.01	41	595	0	0	0	555	00006_0.1000_00001
4	0.1	0.01	0.01	41	597	0	0	0	559	00004_0.1000_00007
17	0.1	0.01	0.01	41	597	0	0	0	557	00017_0.1000_00003
28	0.1	0.01	0.01	41	597	0	0	1	556	00028_0.1000_00027
6	0.1	0.01	0.01	41	598	0	0	0	558	00006_0.1000_00026
11	0.1	0.01	0.01	41	598	0	0	0	559	00011_0.1000_00018
15	0.1	0.01	0.01	41	598	0	0	1	566	00015_0.1000_00007
17	0.1	0.01	0.01	41	599	0	0	0	561	00017_0.1000_00023
0	0.1	0.01	0.01	41	600	0	0	0	561	00000_0.1000_00025
15	0.1	0.01	0.01	41	600	0	0	0	557	00015_0.1000_00010
0	0.1	0.01	0.01	41	601	0	0	0	558	00000_0.1000_00006
7	0.1	0.01	0.01	41	601	0	0	0	569	00007_0.1000_00023
19	0.1	0.01	0.01	41	601	0	0	0	562	00019_0.1000_00000
17	0.1	0.01	0.01	41	602	0	0	0	568	00017_0.1000_00008
12	0.1	0.01	0.01	41	603	0	0	0	572	00012_0.1000_00028
15	0.1	0.01	0.01	41	603	0	0	0	566	00015_0.1000_00023
24	0.1	0.01	0.01	41	603	0	0	0	565	00024_0.1000_00007
1	0.1	0.01	0.01	41	604	0	0	2	564	00001_0.1000_00020
2	0.1	0.01	0.01	41	604	0	0	0	572	00002_0.1000_00027
18	0.1	0.01	0.01	41	604	0	0	1	568	00018_0.1000_00008
2	0.1	0.01	0.01	41	605	0	0	0	571	00002_0.1000_00004
14	0.1	0.01	0.01	41	605	0	0	0	562	00014_0.1000_00008
1	0.1	0.01	0.01	41	607	0	0	0	570	00001_0.1000_00019
17	0.1	0.01	0.01	41	607	0	0	0	568	00017_0.1000_00025
18	0.1	0.01	0.01	41	608	0	0	0	576	00018_0.1000_00006
6	0.1	0.01	0.01	41	609	0	0	0	572	00006_0.1000_00033
10	0.1	0.01	0.01	41	609	0	0	1	575	00010_0.1000_00013
19	0.1	0.01	0.01	41	609	0	0	0	570	00019_0.1000_00027
0	0.1	0.01	0.01	41	611	0	0	0	574	00000_0.1000_00030
16	0.1	0.01	0.01	41	611	0	0	0	574	00016_0.1000_00000
20	0.1	0.01	0.01	41	611	0	0	0	571	00020_0.1000_00010
2	0.1	0.01	0.01	41	613	0	0	1	578	00002_0.1000_00001
12	0.1	0.01	0.01	41	613	0	0	0	570	00012_0.1000_00009
14	0.1	0.01	0.01	41	613	0	0	0	575	00014_0.1000_00020
23	0.1	0.01	0.01	41	613	0	0	0	579	00023_0.1000_00011
26	0.1	0.01	0.01	41	615	0	1	0	579	00026_0.1000_00021
3	0.1	0.01	0.01	41	616	0	0	0	576	00003_0.1000_00019
10	0.1	0.01	0.01	41	616	0	0	0	578	00010_0.1000_00012
10	0.1	0.01	0.01	41	616	0	0	1	579	00010_0.1000_00020
13	0.1	0.01	0.01	41	617	0	0	0	582	00013_0.1000_00016
27	0.1	0.01	0.01	41	617	0	0	0	580	00027_0.1000_00007
7	0.1	0.01	0.01	41	618	0	0	1	580	00007_0.1000_00009
18	0.1	0.01	0.01	41	619	0	0	0	578	00018_0.1000_00013
16	0.1	0.01	0.01	41	621	0	0	0	584	00016_0.1000_00016
26	0.1	0.01	0.01	41	622	0	0	0	584	00026_0.1000_00009
0	0.1	0.01	0.01	41	623	0	0	0	581	00000_0.1000_00018
2	0.1	0.01	0.01	41	623	0	0	0	585	00002_0.1000_00011
6	0.1	0.01	0.01	41	623	0	0	1	589	00006_0.1000_00017
12	0.1	0.01	0.01	41	623	0	0	0	583	00012_0.1000_00026
14	0.1	0.01	0.01	41	623	0	0	0	583	00014_0.1000_00012
16	0.1	0.01	0.01	41	624	0	0	0	586	00016_0.1000_00011
23	0.1	0.01	0.01	41	624	0	0	0	595	00023_0.1000_00026
12	0.1	0.01	0.01	41	625	0	0	0	586	00012_0.1000_00001
20	0.1	0.01	0.01	41	625	0	0	1	588	00020_0.1000_00011
10	0.1	0.01	0.01	41	626	0	1	0	586	00010_0.1000_00009
8	0.1	0.01	0.01	41	627	0	0	0	589	00008_0.1000_00024
25	0.1	0.01	0.01	41	627	0	0	0	590	00025_0.1000_00012
1	0.1	0.01	0.01	41	629	1	0	0	595	00001_0.1000_00026
27	0.1	0.01	0.01	41	629	0	0	0	594	00027_0.1000_00002
7	0.1	0.01	0.01	41	631	0	0	1	595	00007_0.1000_00029
9	0.1	0.01	0.01	41	631	0	0	0	599	00009_0.1000_00015
25	0.1	0.01	0.01	41	631	0	0	0	595	00025_0.1000_00021
12	0.1	0.01	0.01	41	632	0	0	1	595	00012_0.1000_00011
9	0.1	0.01	0.01	41	633	0	0	0	595	00009_0.1000_00010
9	0.1	0.01	0.01	41	634	0	0	0	597	00009_0.1000_00008
12	0.1	0.01	0.01	41	635	0	0	0	596	00012_0.1000_00000
22	0.1	0.01	0.01	41	635	0	0	0	591	00022_0.1000_00030
9	0.1	0.01	0.01	41	636	0	0	0	599	00009_0.1000_00014
4	0.1	0.01	0.01	41	639	0	1	0	595	00004_0.1000_00031
20	0.1	0.01	0.01	41	639	0	0	0	603	00020_0.1000_00019
1	0.1	0.01	0.01	41	641	0	0	1	599	00001_0.1000_00014
2	0.1	0.01	0.01	41	641	0	0	1	604	00002_0.1000_00010
15	0.1	0.01	0.01	41	641	0	0	0	605	00015_0.1000_00025
23	0.1	0.01	0.01	41	644	0	0	0	605	00023_0.1000_00029
20	0.1	0.01	0.01	41	647	0	0	0	612	00020_0.1000_00020
27	0.1	0.01	0.01	41	647	0	0	1	617	00027_0.1000_00010
23	0.1	0.01	0.01	41	650	0	0	0	609	00023_0.1000_00010
8	0.1	0.01	0.01	41	653	0	0	0	619	00008_0.1000_00026
13	0.1	0.01	0.01	41	659	0	0	1	624	00013_0.1000_00020
18	0.1	0.01	0.01	41	664	0	0	0	629	00018_0.1000_00001
12	0.1	0.01	0.01	41	697	0	0	0	660	00012_0.1000_00018
0	0.1	0.01	0.01	42	524	0	0	1	489	00000_0.1000_00020
2	0.1	0.01	0.01	42	541	0	0	1	502	00002_0.1000_00030
4	0.1	0.01	0.01	42	543	0	0	0	510	00004_0.1000_00008
1	0.1	0.01	0.01	42	546	0	0	0	509	00001_0.1000_00033
18	0.1	0.01	0.01	42	546	0	0	0	507	00018_0.1000_00032
10	0.1	0.01	0.01	42	547	0	0	0	517	00010_0.1000_00024
14	0.1	0.01	0.01	42	548	0	0	0	512	00014_0.1000_00021
28	0.1	0.01	0.01	42	550	0	0	0	519	00028_0.1000_00014
20	0.1	0.01	0.01	42	552	0	0	1	514	00020_0.1000_00023
3	0.1	0.01	0.01	42	564	0	0	0	535	00003_0.1000_00012
3	0.1	0.01	0.01	42	564	0	0	0	528	00003_0.1000_00028
24	0.1	0.01	0.01	42	565	0	0	0	527	00024_0.1000_00031
14	0.1	0.01	0.01	42	567	0	0	0	528	00014_0.1000_00001
26	0.1	0.01	0.01	42	568	0	0	2	529	00026_0.1000_00014
21	0.1	0.01	0.01	42	570	0	0	0	530	00021_0.1000_00021
29	0.1	0.01	0.01	42	570	0	0	0	537	00029_0.1000_00028
7	0.1	0.01	0.01	42	571	0	0	0	538	00007_0.1000_00020
22	0.1	0.01	0.01	42	571	0	0	0	531	00022_0.1000_00011
0	0.1	0.01	0.01	42	572	0	0	1	533	00000_0.1000_00015
28	0.1	0.01	0.01	42	573	0	0	0	532	00028_0.1000_00006
6	0.1	0.01	0.01	42	574	0	0	1	534	00006_0.1000_00019
11	0.1	0.01	0.01	42	574	0	0	0	537	00011_0.1000_00020
14	0.1	0.01	0.01	42	574	0	1	0	545	00014_0.1000_00022
29	0.1	0.01	0.01	42	574	0	0	0	533	00029_0.1000_00002
10	0.1	0.01	0.01	42	575	0	0	0	539	00010_0.1000_00005
15	0.1	0.01	0.01	42	575	0	0	0	537	00015_0.1000_00028
11	0.1	0.01	0.01	42	576	0	0	1	534	00011_0.1000_00007
28	0.1	0.01	0.01	42	578	0	0	0	538	00028_0.1000_00003
10	0.1	0.01	0.01	42	579	0	0	0	543	00010_0.1000_00030
21	0.1	0.01	0.01	42	579	0	0	0	541	00021_0.1000_00019
25	0.1	0.01	0.01	42	581	0	0	0	545	00025_0.1000_00033
23	0.1	0.01	0.01	42	582	0	0	0	544	00023_0.1000_00030
28	0.1	0.01	0.01	42	583	0	0	0	546	00028_0.1000_00032
1	0.1	0.01	0.01	42	584	0	0	0	549	00001_0.1000_00005
20	0.1	0.01	0.01	42	584	0	1	0	543	00020_0.1000_00004
22	0.1	0.01	0.01	42	584	0	0	0	548	00022_0.1000_00028
2	0.1	0.01	0.01	42	586	0	0	0	547	00002_0.1000_00014
8	0.1	0.01	0.01	42	586	0	0	0	545	00008_0.1000_00030
22	0.1	0.01	0.01	42	586	0	0	0	553	00022_0.1000_00006
22	0.1	0.01	0.01	42	586	0	0	1	552	00022_0.1000_00007
3	0.1	0.01	0.01	42	587	0	0	0	549	00003_0.1000_00025
25	0.1	0.01	0.01	42	587	0	0	0	550	00025_0.1000_00027
2	0.1	0.01	0.01	42	588	0	0	0	550	00002_0.1000_00002
3	0.1	0.01	0.01	42	588	0	0	0	549	00003_0.1000_00008
4	0.1	0.01	0.01	42	588	0	0	1	551	00004_0.1000_00003
22	0.1	0.01	0.01	42	589	0	0	0	550	00022_0.1000_00019
11	0.1	0.01	0.01	42	590	0	0	1	550	00011_0.1000_00012
5	0.1	0.01	0.01	42	592	0	0	0	556	00005_0.1000_00014
20	0.1	0.01	0.01	42	593	0	0	0	562	00020_0.1000_00007
22	0.1	0.01	0.01	42	593	0	0	1	560	00022_0.1000_00010
27	0.1	0.01	0.01	42	593	0	0	0	556	00027_0.1000_00023
7	0.1	0.01	0.01	42	594	0	0	1	563	00007_0.1000_00006
21	0.1	0.01	0.01	42	594	0	0	0	560	00021_0.1000_00003
27	0.1	0.01	0.01	42	594	0	1	0	555	00027_0.1000_00027
0	0.1	0.01	0.01	42	596	0	0	1	554	00000_0.1000_00003
21	0.1	0.01	0.01	42	596	0	0	0	559	00021_0.1000_00004
26	0.1	0.01	0.01	42	596	0	0	0	552	00026_0.1000_00012
25	0.1	0.01	0.01	42	597	0	0	0	558	00025_0.1000_00009
26	0.1	0.01	0.01	42	598	0	0	0	559	00026_0.1000_00019
15	0.1	0.01	0.01	42	599	0	0	0	564	00015_0.1000_00033
18	0.1	0.01	0.01	42	599	0	0	0	561	00018_0.1000_00004
18	0.1	0.01	0.01	42	599	0	0	0	557	00018_0.1000_00026
29	0.1	0.01	0.01	42	599	0	0	0	562	00029_0.1000_00031
1	0.1	0.01	0.01	42	600	0	0	0	564	00001_0.1000_00009
6	0.1	0.01	0.01	42	600	0	0	0	562	00006_0.1000_00006
15	0.1	0.01	0.01	42	600	0	0	0	558	00015_0.1000_00032
23	0.1	0.01	0.01	42	600	0	0	0	555	00023_0.1000_00001
10	0.1	0.01	0.01	42	601	0	0	0	564	00010_0.1000_00029
23	0.1	0.01	0.01	42	601	0	0	0	562	00023_0.1000_00020
28	0.1	0.01	0.01	42	601	0	0	0	567	00028_0.1000_00016
16	0.1	0.01	0.01	42	603	0	0	0	564	00016_0.1000_00033
24	0.1	0.01	0.01	42	603	0	0	0	563	00024_0.1000_00022
1	0.1	0.01	0.01	42	604	0	0	1	567	00001_0.1000_00016
0	0.1	0.01	0.01	42	605	0	0	1	575	00000_0.1000_00032
8	0.1	0.01	0.01	42	606	0	0	0	574	00008_0.1000_00027
17	0.1	0.01	0.01	42	607	0	0	0	568	00017_0.1000_00032
16	0.1	0.01	0.01	42	608	0	0	0	568	00016_0.1000_00010
10	0.1	0.01	0.01	42	610	0	0	0	574	00010_0.1000_00008
9	0.1	0.01	0.01	42	611	0	0	0	573	00009_0.1000_00026
20	0.1	0.01	0.01	42	611	0	0	1	575	00020_0.1000_00015
11	0.1	0.01	0.01	42	612	0	0	0	577	00011_0.1000_00030
14	0.1	0.01	0.01	42	612	0	0	0	575	00014_0.1000_00016
16	0.1	0.01	0.01	42	612	0	0	0	571	00016_0.1000_00024
21	0.1	0.01	0.01	42	612	0	0	0	580	00021_0.1000_00010
24	0.1	0.01	0.01	42	614	0	0	0	574	00024_0.1000_00023
8	0.1	0.01	0.01	42	618	0	0	0	583	00008_0.1000_00018
13	0.1	0.01	0.01	42	618	0	0	0	578	00013_0.1000_00026
9	0.1	0.01	0.01	42	619	0	0	0	579	00009_0.1000_00004
14	0.1	0.01	0.01	42	619	0	0	0	582	00014_0.1000_00002
2	0.1	0.01	0.01	42	621	0	0	0	586	00002_0.1000_00022
3	0.1	0.01	0.01	42	624	0	0	0	589	00003_0.1000_00022
8	0.1	0.01	0.01	42	624	0	0	0	591	00008_0.1000_00004
14	0.1	0.01	0.01	42	627	0	0	0	592	00014_0.1000_00026
21	0.1	0.01	0.01	42	627	0	0	0	588	00021_0.1000_00014
27	0.1	0.01	0.01	42	628	0	0	0	591	00027_0.1000_00014
26	0.1	0.01	0.01	42	630	0	0	0	594	00026_0.1000_00013
3	0.1	0.01	0.01	42	631	0	0	1	591	00003_0.1000_00005
8	0.1	0.01	0.01	42	631	0	0	0	592	00008_0.1000_00031
13	0.1	0.01	0.01	42	631	0	0	0	598	00013_0.1000_00027
8	0.1	0.01	0.01	42	633	0	0	0	595	00008_0.1000_00007
12	0.1	0.01	0.01	42	635	0	0	0	592	00012_0.1000_00023
17	0.1	0.01	0.01	42	635	0	1	0	595	00017_0.1000_00006
19	0.1	0.01	0.01	42	635	0	0	0	595	00019_0.1000_00005
28	0.1	0.01	0.01	42	635	0	1	0	588	00028_0.1000_00013
9	0.1	0.01	0.01	42	638	0	0	0	597	00009_0.1000_00025
13	0.1	0.01	0.01	42	641	0	0	0	604	00013_0.1000_00005
27	0.1	0.01	0.01	42	641	0	0	0	601	00027_0.1000_00015
2	0.1	0.01	0.01	42	642	0	0	0	605	00002_0.1000_00012
7	0.1	0.01	0.01	42	653	0	0	0	614	00007_0.1000_00012
6	0.1	0.01	0.01	42	661	0	0	0	618	00006_0.1000_00028
8	0.1	0.01	0.01	42	661	0	0	0	620	00008_0.1000_00008
8	0.1	0.01	0.01	42	662	0	0	0	624	00008_0.1000_00020
13	0.1	0.01	0.01	42	670	0	0	0	639	00013_0.1000_00018
12	0.1	0.01	0.01	42	678	0	0	0	636	00012_0.1000_00002
26	0.1	0.01	0.01	42	678	0	0	0	641	00026_0.1000_00033
12	0.1	0.01	0.01	42	685	0	0	1	642	00012_0.1000_00029
12	0.1	0.01	0.01	43	511	0	0	0	481	00012_0.1000_00032
9	0.1	0.01	0.01	43	516	0	0	0	478	00009_0.1000_00029
17	0.1	0.01	0.01	43	532	0	0	0	495	00017_0.1000_00016
5	0.1	0.01	0.01	43	537	0	0	0	497	00005_0.1000_00017
17	0.1	0.01	0.01	43	541	0	0	0	508	00017_0.1000_00002
4	0.1	0.01	0.01	43	543	0	0	0	508	00004_0.1000_00021
18	0.1	0.01	0.01	43	543	0	0	0	507	00018_0.1000_00016
22	0.1	0.01	0.01	43	546	0	0	0	516	00022_0.1000_00014
4	0.1	0.01	0.01	43	552	0	0	0	512	00004_0.1000_00016
21	0.1	0.01	0.01	43	552	0	0	0	518	00021_0.1000_00007
17	0.1	0.01	0.01	43	556	0	0	0	517	00017_0.1000_00021
29	0.1	0.01	0.01	43	556	0	0	0	521	00029_0.1000_00022
8	0.1	0.01	0.01	43	563	0	0	0	533	00008_0.1000_00014
5	0.1	0.01	0.01	43	567	0	0	0	533	00005_0.1000_00006
7	0.1	0.01	0.01	43	570	0	0	0	536	00007_0.1000_00031
29	0.1	0.01	0.01	43	570	0	0	0	531	00029_0.1000_00021
5	0.1	0.01	0.01	43	571	0	1	0	533	00005_0.1000_00005
6	0.1	0.01	0.01	43	571	0	0	0	535	00006_0.1000_00004
24	0.1	0.01	0.01	43	572	0	0	0	538	00024_0.1000_00019
0	0.1	0.01	0.01	43	577	0	0	0	541	00000_0.1000_00000
28	0.1	0.01	0.01	43	580	0	0	0	540	00028_0.1000_00030
18	0.1	0.01	0.01	43	582	0	0	0	544	00018_0.1000_00022
11	0.1	0.01	0.01	43	583	0	0	0	550	00011_0.1000_00001
11	0.1	0.01	0.01	43	583	0	0	0	547	00011_0.1000_00006
19	0.1	0.01	0.01	43	583	0	0	0	550	00019_0.1000_00016
24	0.1	0.01	0.01	43	585	0	0	0	549	00024_0.1000_00008
0	0.1	0.01	0.01	43	586	1	0	0	549	00000_0.1000_00029
4	0.1	0.01	0.01	43	586	0	0	0	547	00004_0.1000_00019
22	0.1	0.01	0.01	43	586	0	0	0	547	00022_0.1000_00032
29	0.1	0.01	0.01	43	586	0	0	0	552	00029_0.1000_00012
12	0.1	0.01	0.01	43	587	0	0	0	554	00012_0.1000_00031
22	0.1	0.01	0.01	43	587	0	0	0	552	00022_0.1000_00012
24	0.1	0.01	0.01	43	588	0	0	1	550	00024_0.1000_00003
6	0.1	0.01	0.01	43	589	0	0	0	554	00006_0.1000_00003
7	0.1	0.01	0.01	43	591	0	0	0	558	00007_0.1000_00001
25	0.1	0.01	0.01	43	591	0	0	0	557	00025_0.1000_00010
17	0.1	0.01	0.01	43	593	0	0	0	560	00017_0.1000_00029
13	0.1	0.01	0.01	43	595	0	0	0	556	00013_0.1000_00030
7	0.1	0.01	0.01	43	598	0	0	0	556	00007_0.1000_00007
7	0.1	0.01	0.01	43	599	0	0	1	566	00007_0.1000_00017
17	0.1	0.01	0.01	43	599	0	0	0	566	00017_0.1000_00033
28	0.1	0.01	0.01	43	599	0	0	2	561	00028_0.1000_00015
28	0.1	0.01	0.01	43	599	0	0	0	559	00028_0.1000_00021
11	0.1	0.01	0.01	43	600	0	0	0	554	00011_0.1000_00003
21	0.1	0.01	0.01	43	601	0	0	1	563	00021_0.1000_00022
5	0.1	0.01	0.01	43	602	0	0	0	561	00005_0.1000_00029
24	0.1	0.01	0.01	43	602	0	0	0	563	00024_0.1000_00006
0	0.1	0.01	0.01	43	605	0	0	0	575	00000_0.1000_00016
0	0.1	0.01	0.01	43	607	0	0	1	567	00000_0.1000_00002
3	0.1	0.01	0.01	43	608	0	0	0	568	00003_0.1000_00024
14	0.1	0.01	0.01	43	608	0	0	0	575	00014_0.1000_00004
1	0.1	0.01	0.01	43	609	0	0	1	580	00001_0.1000_00021
21	0.1	0.01	0.01	43	609	0	0	0	573	00021_0.1000_00015
2	0.1	0.01	0.01	43	610	0	0	1	572	00002_0.1000_00018
9	0.1	0.01	0.01	43	610	0	0	0	574	00009_0.1000_00013
23	0.1	0.01	0.01	43	611	0	0	0	573	00023_0.1000_00014
24	0.1	0.01	0.01	43	612	0	0	0	574	00024_0.1000_00025
14	0.1	0.01	0.01	43	613	0	0	0	573	00014_0.1000_00007
24	0.1	0.01	0.01	43	614	0	0	1	576	00024_0.1000_00029
25	0.1	0.01	0.01	43	614	0	0	0	578	00025_0.1000_00031
7	0.1	0.01	0.01	43	615	0	0	0	576	00007_0.1000_00027
10	0.1	0.01	0.01	43	617	0	0	0	583	00010_0.1000_00014
12	0.1	0.01	0.01	43	617	0	0	0	582	00012_0.1000_00012
23	0.1	0.01	0.01	43	617	0	0	1	581	00023_0.1000_00033
24	0.1	0.01	0.01	43	617	0	0	0	583	00024_0.1000_00009
7	0.1	0.01	0.01	43	618	0	0	0	589	00007_0.1000_00003
8	0.1	0.01	0.01	43	618	0	0	0	583	00008_0.1000_00003
6	0.1	0.01	0.01	43	619	0	1	0	584	00006_0.1000_00016
18	0.1	0.01	0.01	43	619	0	0	0	586	00018_0.1000_00019
8	0.1	0.01	0.01	43	621	0	0	0	589	00008_0.1000_00019
3	0.1	0.01	0.01	43	622	0	0	0	580	00003_0.1000_00006
3	0.1	0.01	0.01	43	623	0	0	0	585	00003_0.1000_00004
10	0.1	0.01	0.01	43	624	0	0	0	583	00010_0.1000_00017
25	0.1	0.01	0.01	43	624	0	0	0	586	00025_0.1000_00025
28	0.1	0.01	0.01	43	626	0	0	0	591	00028_0.1000_00001
3	0.1	0.01	0.01	43	627	0	0	0	587	00003_0.1000_00001
4	0.1	0.01	0.01	43	627	0	0	0	592	00004_0.1000_00000
7	0.1	0.01	0.01	43	629	0	0	0	594	00007_0.1000_00024
27	0.1	0.01	0.01	43	629	0	0	0	592	00027_0.1000_00001
27	0.1	0.01	0.01	43	629	0	0	0	593	00027_0.1000_00026
23	0.1	0.01	0.01	43	631	0	0	0	596	00023_0.1000_00031
10	0.1	0.01	0.01	43	632	0	0	1	590	00010_0.1000_00027
9	0.1	0.01	0.01	43	634	0	0	0	595	00009_0.1000_00033
10	0.1	0.01	0.01	43	634	0	0	0	602	00010_0.1000_00026
16	0.1	0.01	0.01	43	634	0	1	1	592	00016_0.1000_00006
13	0.1	0.01	0.01	43	635	0	0	0	595	00013_0.1000_00032
15	0.1	0.01	0.01	43	635	0	0	0	596	00015_0.1000_00019
11	0.1	0.01	0.01	43	637	0	0	1	598	00011_0.1000_00028
10	0.1	0.01	0.01	43	639	0	1	0	601	00010_0.1000_00004
25	0.1	0.01	0.01	43	639	0	0	0	600	00025_0.1000_00003
12	0.1	0.01	0.01	43	644	0	0	0	607	00012_0.1000_00003
29	0.1	0.01	0.01	43	646	0	0	1	606	00029_0.1000_00006
20	0.1	0.01	0.01	43	675	0	0	0	638	00020_0.1000_00021
26	0.1	0.01	0.01	43	675	0	0	0	634	00026_0.1000_00030
27	0.1	0.01	0.01	43	686	0	0	0	649	00027_0.1000_00032
12	0.1	0.01	0.01	43	703	0	0	0	661	00012_0.1000_00020
27	0.1	0.01	0.01	44	549	0	0	0	515	00027_0.1000_00029
16	0.1	0.01	0.01	44	552	0	0	0	516	00016_0.1000_00032
0	0.1	0.01	0.01	44	553	0	0	0	520	00000_0.1000_00007
18	0.1	0.01	0.01	44	555	0	0	1	515	00018_0.1000_00017
29	0.1	0.01	0.01	44	563	0	0	1	529	00029_0.1000_00017
8	0.1	0.01	0.01	44	564	0	0	0	531	00008_0.1000_00013
0	0.1	0.01	0.01	44	568	0	0	0	535	00000_0.1000_00004
3	0.1	0.01	0.01	44	571	0	0	0	534	00003_0.1000_00018
29	0.1	0.01	0.01	44	575	0	0	0	538	00029_0.1000_00029
22	0.1	0.01	0.01	44	578	0	0	1	543	00022_0.1000_00004
17	0.1	0.01	0.01	44	579	0	0	0	540	00017_0.1000_00011
15	0.1	0.01	0.01	44	580	0	0	0	548	00015_0.1000_00018
3	0.1	0.01	0.01	44	585	0	0	2	548	00003_0.1000_00029
29	0.1	0.01	0.01	44	586	0	0	1	549	00029_0.1000_00010
19	0.1	0.01	0.01	44	587	0	0	0	550	00019_0.1000_00021
16	0.1	0.01	0.01	44	589	0	0	0	550	00016_0.1000_00003
3	0.1	0.01	0.01	44	591	0	0	1	554	00003_0.1000_00007
20	0.1	0.01	0.01	44	595	0	0	0	562	00020_0.1000_00018
7	0.1	0.01	0.01	44	596	0	0	0	558	00007_0.1000_00014
26	0.1	0.01	0.01	44	597	0	0	0	557	00026_0.1000_00005
24	0.1	0.01	0.01	44	602	0	0	0	564	00024_0.1000_00005
29	0.1	0.01	0.01	44	602	0	0	0	560	00029_0.1000_00018
6	0.1	0.01	0.01	44	604	0	0	0	566	00006_0.1000_00000
1	0.1	0.01	0.01	44	605	0	0	0	570	00001_0.1000_00003
1	0.1	0.01	0.01	44	605	0	0	1	563	00001_0.1000_00011
12	0.1	0.01	0.01	44	614	0	0	1	577	00012_0.1000_00017
25	0.1	0.01	0.01	44	615	0	0	0	573	00025_0.1000_00015
9	0.1	0.01	0.01	44	616	0	0	2	573	00009_0.1000_00016
17	0.1	0.01	0.01	44	618	0	0	0	586	00017_0.1000_00019
23	0.1	0.01	0.01	44	618	0	0	0	582	00023_0.1000_00007
12	0.1	0.01	0.01	44	623	0	0	0	587	00012_0.1000_00014
18	0.1	0.01	0.01	44	625	0	0	0	591	00018_0.1000_00011
9	0.1	0.01	0.01	44	627	0	0	0	588	00009_0.1000_00021
26	0.1	0.01	0.01	44	627	0	0	0	582	00026_0.1000_00003
16	0.1	0.01	0.01	44	630	0	0	1	591	00016_0.1000_00029
5	0.1	0.01	0.01	44	631	0	0	0	593	00005_0.1000_00000
25	0.1	0.01	0.01	44	641	0	0	0	604	00025_0.1000_00014
14	0.1	0.01	0.01	44	642	0	0	0	605	00014_0.1000_00013
12	0.1	0.01	0.01	44	645	0	0	1	609	00012_0.1000_00015
3	0.1	0.01	0.01	44	647	0	0	0	615	00003_0.1000_00033
6	0.1	0.01	0.01	44	647	0	0	0	605	00006_0.1000_00015
8	0.1	0.01	0.01	44	648	0	0	1	611	00008_0.1000_00016
13	0.1	0.01	0.01	44	648	0	1	0	607	00013_0.1000_00014
27	0.1	0.01	0.01	44	648	0	0	1	612	00027_0.1000_00016
13	0.1	0.01	0.01	44	659	0	0	0	623	00013_0.1000_00008
13	0.1	0.01	0.01	44	664	0	0	0	626	00013_0.1000_00019
9	0.1	0.01	0.01	44	665	0	0	0	629	00009_0.1000_00006
5	0.1	0.01	0.01	45	538	0	0	0	498	00005_0.1000_00030
15	0.1	0.01	0.01	45	541	0	0	0	504	00015_0.1000_00022
29	0.1	0.01	0.01	45	542	0	0	0	508	00029_0.1000_00023
0	0.1	0.01	0.01	45	551	0	0	0	514	00000_0.1000_00009
4	0.1	0.01	0.01	45	562	0	0	0	524	00004_0.1000_00011
18	0.1	0.01	0.01	45	562	0	0	0	522	00018_0.1000_00021
19	0.1	0.01	0.01	45	562	0	0	1	526	00019_0.1000_00008
22	0.1	0.01	0.01	45	567	0	0	0	528	00022_0.1000_00027
6	0.1	0.01	0.01	45	571	0	0	1	534	00006_0.1000_00018
21	0.1	0.01	0.01	45	573	0	0	0	533	00021_0.1000_00025
8	0.1	0.01	0.01	45	575	0	0	0	538	00008_0.1000_00010
25	0.1	0.01	0.01	45	576	0	0	0	533	00025_0.1000_00019
8	0.1	0.01	0.01	45	577	0	0	0	546	00008_0.1000_00011
1	0.1	0.01	0.01	45	579	0	0	0	549	00001_0.1000_00007
28	0.1	0.01	0.01	45	582	0	0	1	542	00028_0.1000_00004
14	0.1	0.01	0.01	45	585	0	0	0	549	00014_0.1000_00032
21	0.1	0.01	0.01	45	590	0	0	0	554	00021_0.1000_00028
7	0.1	0.01	0.01	45	592	0	0	0	557	00007_0.1000_00004
9	0.1	0.01	0.01	45	600	0	0	0	560	00009_0.1000_00009
11	0.1	0.01	0.01	45	602	0	0	0	562	00011_0.1000_00026
17	0.1	0.01	0.01	45	602	0	0	0	561	00017_0.1000_00012
28	0.1	0.01	0.01	45	602	0	0	0	556	00028_0.1000_00020
19	0.1	0.01	0.01	45	603	0	0	0	566	00019_0.1000_00025
2	0.1	0.01	0.01	45	606	0	0	0	574	00002_0.1000_00028
28	0.1	0.01	0.01	45	609	0	0	0	571	00028_0.1000_00033
17	0.1	0.01	0.01	45	612	0	0	0	570	00017_0.1000_00031
6	0.1	0.01	0.01	45	614	0	0	0	574	00006_0.1000_00011
15	0.1	0.01	0.01	45	615	0	0	0	580	00015_0.1000_00014
18	0.1	0.01	0.01	45	615	0	0	2	579	00018_0.1000_00029
22	0.1	0.01	0.01	45	616	0	0	1	574	00022_0.1000_00026
25	0.1	0.01	0.01	45	617	0	0	0	584	00025_0.1000_00017
19	0.1	0.01	0.01	45	619	0	0	1	580	00019_0.1000_00003
10	0.1	0.01	0.01	45	620	0	0	0	580	00010_0.1000_00025
28	0.1	0.01	0.01	45	620	0	0	0	583	00028_0.1000_00025
2	0.1	0.01	0.01	45	622	0	0	0	585	00002_0.1000_00013
18	0.1	0.01	0.01	45	622	0	0	0	589	00018_0.1000_00031
21	0.1	0.01	0.01	45	622	0	0	0	589	00021_0.1000_00018
6	0.1	0.01	0.01	45	625	0	0	1	590	00006_0.1000_00022
14	0.1	0.01	0.01	45	644	0	0	0	613	00014_0.1000_00023
8	0.1	0.01	0.01	45	646	0	0	0	606	00008_0.1000_00006
8	0.1	0.01	0.01	45	652	0	0	0	618	00008_0.1000_00025
10	0.1	0.01	0.01	45	653	0	0	1	613	00010_0.1000_00016
12	0.1	0.01	0.01	45	681	0	0	1	640	00012_0.1000_00004
21	0.1	0.01	0.01	46	547	0	0	0	508	00021_0.1000_00026
28	0.1	0.01	0.01	46	554	0	0	0	516	00028_0.1000_00019
16	0.1	0.01	0.01	46	570	0	0	0	530	00016_0.1000_00028
18	0.1	0.01	0.01	46	579	0	0	1	539	00018_0.1000_00033
21	0.1	0.01	0.01	46	581	1	0	0	547	00021_0.1000_00002
3	0.1	0.01	0.01	46	586	0	0	0	553	00003_0.1000_00027
8	0.1	0.01	0.01	46	594	0	0	1	564	00008_0.1000_00009
25	0.1	0.01	0.01	46	596	0	0	0	562	00025_0.1000_00000
27	0.1	0.01	0.01	46	598	0	0	2	562	00027_0.1000_00019
23	0.1	0.01	0.01	46	600	0	0	2	566	00023_0.1000_00000
9	0.1	0.01	0.01	46	603	0	0	0	566	00009_0.1000_00007
29	0.1	0.01	0.01	46	615	0	0	0	581	00029_0.1000_00000
29	0.1	0.01	0.01	46	616	0	0	1	571	00029_0.1000_00004
20	0.1	0.01	0.01	46	620	0	0	0	584	00020_0.1000_00012
28	0.1	0.01	0.01	46	620	0	0	0	582	00028_0.1000_00005
14	0.1	0.01	0.01	46	622	0	0	1	590	00014_0.1000_00028
11	0.1	0.01	0.01	46	626	1	0	0	588	00011_0.1000_00025
2	0.1	0.01	0.01	46	632	0	0	1	587	00002_0.1000_00029
19	0.1	0.01	0.01	46	649	0	0	0	607	00019_0.1000_00032
2	0.1	0.01	0.01	46	656	0	0	0	617	00002_0.1000_00023
3	0.1	0.01	0.01	46	657	0	0	0	619	00003_0.1000_00000
14	0.1	0.01	0.01	47	573	0	0	0	538	00014_0.1000_00031
10	0.1	0.01	0.01	47	598	0	0	0	567	00010_0.1000_00011
3	0.1	0.01	0.01	47	612	0	0	0	575	00003_0.1000_00031
8	0.1	0.01	0.01	47	622	0	0	0	583	00008_0.1000_00002
5	0.1	0.01	0.01	48	576	0	0	0	539	00005_0.1000_00003
16	0.1	0.01	0.01	48	616	0	0	0	583	00016_0.1000_00007
24	0.2	0.01	0.01	30	623	0	0	0	586	00024_0.2000_00023
27	0.2	0.01	0.01	31	607	0	0	0	572	00027_0.2000_00019
20	0.2	0.01	0.01	31	623	0	0	1	583	00020_0.2000_00002
21	0.2	0.01	0.01	32	550	0	0	0	518	00021_0.2000_00000
17	0.2	0.01	0.01	32	577	0	0	0	542	00017_0.2000_00022
15	0.2	0.01	0.01	32	591	0	0	0	550	00015_0.2000_00011
3	0.2	0.01	0.01	32	602	0	0	1	564	00003_0.2000_00016
29	0.2	0.01	0.01	33	541	0	0	0	504	00029_0.2000_00019
27	0.2	0.01	0.01	33	551	0	0	0	512	00027_0.2000_00032
10	0.2	0.01	0.01	33	555	0	0	0	519	00010_0.2000_00013
11	0.2	0.01	0.01	33	563	0	0	0	518	00011_0.2000_00001
27	0.2	0.01	0.01	33	608	0	0	0	571	00027_0.2000_00000
12	0.2	0.01	0.01	33	620	0	0	0	585	00012_0.2000_00028
14	0.2	0.01	0.01	33	651	0	0	0	616	00014_0.2000_00014
7	0.2	0.01	0.01	34	502	0	0	0	470	00007_0.2000_00001
21	0.2	0.01	0.01	34	534	0	0	0	497	00021_0.2000_00011
17	0.2	0.01	0.01	34	542	0	0	1	504	00017_0.2000_00030
8	0.2	0.01	0.01	34	553	0	0	0	516	00008_0.2000_00031
0	0.2	0.01	0.01	34	561	0	0	0	527	00000_0.2000_00022
23	0.2	0.01	0.01	34	570	0	0	0	537	00023_0.2000_00018
23	0.2	0.01	0.01	34	574	0	0	0	538	00023_0.2000_00005
0	0.2	0.01	0.01	34	602	0	0	0	562	00000_0.2000_00005
13	0.2	0.01	0.01	34	609	0	0	0	574	00013_0.2000_00025
5	0.2	0.01	0.01	34	610	0	0	0	570	00005_0.2000_00017
27	0.2	0.01	0.01	34	613	0	0	1	577	00027_0.2000_00028
3	0.2	0.01	0.01	34	615	0	0	1	573	00003_0.2000_00020
14	0.2	0.01	0.01	34	635	0	0	0	593	00014_0.2000_00003
25	0.2	0.01	0.01	34	635	0	0	0	593	00025_0.2000_00019
10	0.2	0.01	0.01	34	646	0	0	0	610	00010_0.2000_00031
15	0.2	0.01	0.01	34	650	0	0	0	608	00015_0.2000_00025
22	0.2	0.01	0.01	34	672	0	0	0	632	00022_0.2000_00014
25	0.2	0.01	0.01	34	674	0	0	0	634	00025_0.2000_00004
29	0.2	0.01	0.01	35	484	0	0	1	448	00029_0.2000_00032
7	0.2	0.01	0.01	35	530	0	0	0	491	00007_0.2000_00032
16	0.2	0.01	0.01	35	562	0	0	0	521	00016_0.2000_00001
6	0.2	0.01	0.01	35	568	0	0	0	539	00006_0.2000_00004
9	0.2	0.01	0.01	35	575	0	0	0	539	00009_0.2000_00000
29	0.2	0.01	0.01	35	581	0	0	0	543	00029_0.2000_00023
22	0.2	0.01	0.01	35	584	0	0	0	549	00022_0.2000_00025
21	0.2	0.01	0.01	35	597	0	0	0	562	00021_0.2000_00002
3	0.2	0.01	0.01	35	598	0	0	0	560	00003_0.2000_00006
16	0.2	0.01	0.01	35	599	0	0	0	565	00016_0.2000_00026
3	0.2	0.01	0.01	35	609	0	0	0	570	00003_0.2000_00033
15	0.2	0.01	0.01	35	612	0	1	1	571	00015_0.2000_00024
16	0.2	0.01	0.01	35	612	0	0	0	566	00016_0.2000_00000
23	0.2	0.01	0.01	35	613	0	1	0	576	00023_0.2000_00004
5	0.2	0.01	0.01	35	619	0	0	0	577	00005_0.2000_00015
1	0.2	0.01	0.01	35	624	0	0	0	582	00001_0.2000_00000
16	0.2	0.01	0.01	35	634	0	0	1	597	00016_0.2000_00011
26	0.2	0.01	0.01	36	479	0	0	0	443	00026_0.2000_00003
26	0.2	0.01	0.01	36	510	0	0	0	477	00026_0.2000_00006
22	0.2	0.01	0.01	36	518	0	0	0	483	00022_0.2000_00031
26	0.2	0.01	0.01	36	519	0	0	0	488	00026_0.2000_00007
23	0.2	0.01	0.01	36	522	0	0	1	492	00023_0.2000_00016
12	0.2	0.01	0.01	36	523	0	0	1	483	00012_0.2000_00033
24	0.2	0.01	0.01	36	527	0	0	0	495	00024_0.2000_00022
27	0.2	0.01	0.01	36	532	0	0	0	488	00027_0.2000_00007
24	0.2	0.01	0.01	36	533	0	0	0	498	00024_0.2000_00012
24	0.2	0.01	0.01	36	544	0	0	0	510	00024_0.2000_00024
19	0.2	0.01	0.01	36	545	0	0	0	507	00019_0.2000_00023
22	0.2	0.01	0.01	36	557	0	0	0	523	00022_0.2000_00032
4	0.2	0.01	0.01	36	562	0	0	1	523	00004_0.2000_00020
28	0.2	0.01	0.01	36	563	0	0	1	526	00028_0.2000_00014
24	0.2	0.01	0.01	36	564	0	0	0	524	00024_0.2000_00032
6	0.2	0.01	0.01	36	567	0	0	0	526	00006_0.2000_00030
29	0.2	0.01	0.01	36	571	0	0	0	532	00029_0.2000_00012
7	0.2	0.01	0.01	36	576	0	0	1	541	00007_0.2000_00018
3	0.2	0.01	0.01	36	578	0	0	0	545	00003_0.2000_00022
0	0.2	0.01	0.01	36	581	0	0	0	546	00000_0.2000_00023
24	0.2	0.01	0.01	36	588	0	0	0	547	00024_0.2000_00025
6	0.2	0.01	0.01	36	591	0	0	0	551	00006_0.2000_00013
14	0.2	0.01	0.01	36	592	0	0	0	547	00014_0.2000_00030
15	0.2	0.01	0.01	36	592	0	0	0	556	00015_0.2000_00028
17	0.2	0.01	0.01	36	592	0	0	0	555	00017_0.2000_00021
8	0.2	0.01	0.01	36	594	0	1	0	554	00008_0.2000_00003
24	0.2	0.01	0.01	36	596	0	0	0	560	00024_0.2000_00005
3	0.2	0.01	0.01	36	598	0	0	1	564	00003_0.2000_00021
6	0.2	0.01	0.01	36	598	0	0	1	563	00006_0.2000_00025
24	0.2	0.01	0.01	36	599	0	0	0	564	00024_0.2000_00028
14	0.2	0.01	0.01	36	601	0	0	0	566	00014_0.2000_00029
22	0.2	0.01	0.01	36	601	0	0	0	559	00022_0.2000_00006
2	0.2	0.01	0.01	36	602	0	0	0	566	00002_0.2000_00002
5	0.2	0.01	0.01	36	603	0	0	0	576	00005_0.2000_00002
13	0.2	0.01	0.01	36	606	0	0	1	567	00013_0.2000_00015
8	0.2	0.01	0.01	36	608	0	0	0	570	00008_0.2000_00015
0	0.2	0.01	0.01	36	617	0	0	1	580	00000_0.2000_00006
29	0.2	0.01	0.01	36	619	0	0	0	573	00029_0.2000_00020
0	0.2	0.01	0.01	36	620	0	0	0	579	00000_0.2000_00015
5	0.2	0.01	0.01	36	620	0	0	2	587	00005_0.2000_00011
2	0.2	0.01	0.01	36	625	0	0	1	589	00002_0.2000_00007
22	0.2	0.01	0.01	36	638	0	0	1	604	00022_0.2000_00010
20	0.2	0.01	0.01	36	640	0	1	0	599	00020_0.2000_00000
6	0.2	0.01	0.01	36	642	0	0	0	598	00006_0.2000_00029
12	0.2	0.01	0.01	36	664	0	0	0	623	00012_0.2000_00023
11	0.2	0.01	0.01	37	527	0	0	0	493	00011_0.2000_00023
9	0.2	0.01	0.01	37	530	0	0	1	492	00009_0.2000_00026
9	0.2	0.01	0.01	37	534	0	0	0	492	00009_0.2000_00014
23	0.2	0.01	0.01	37	536	0	0	0	502	00023_0.2000_00019
9	0.2	0.01	0.01	37	538	0	0	1	499	00009_0.2000_00016
29	0.2	0.01	0.01	37	544	0	0	0	508	00029_0.2000_00003
8	0.2	0.01	0.01	37	546	0	1	1	504	00008_0.2000_00033
4	0.2	0.01	0.01	37	552	0	0	0	516	00004_0.2000_00013
26	0.2	0.01	0.01	37	554	0	0	0	512	00026_0.2000_00015
1	0.2	0.01	0.01	37	557	0	0	0	516	00001_0.2000_00030
3	0.2	0.01	0.01	37	557	0	0	0	525	00003_0.2000_00003
7	0.2	0.01	0.01	37	559	0	0	0	525	00007_0.2000_00006
1	0.2	0.01	0.01	37	561	0	0	0	526	00001_0.2000_00004
1	0.2	0.01	0.01	37	562	0	0	0	525	00001_0.2000_00015
9	0.2	0.01	0.01	37	563	0	0	0	527	00009_0.2000_00006
9	0.2	0.01	0.01	37	563	0	0	0	526	00009_0.2000_00010
27	0.2	0.01	0.01	37	563	0	0	0	521	00027_0.2000_00033
11	0.2	0.01	0.01	37	564	0	0	0	525	00011_0.2000_00027
21	0.2	0.01	0.01	37	566	0	0	0	534	00021_0.2000_00029
4	0.2	0.01	0.01	37	567	0	0	0	526	00004_0.2000_00030
2	0.2	0.01	0.01	37	568	0	0	0	533	00002_0.2000_00020
18	0.2	0.01	0.01	37	568	0	0	0	530	00018_0.2000_00030
9	0.2	0.01	0.01	37	569	0	0	1	536	00009_0.2000_00031
26	0.2	0.01	0.01	37	569	0	0	1	532	00026_0.2000_00008
3	0.2	0.01	0.01	37	573	0	0	0	535	00003_0.2000_00032
7	0.2	0.01	0.01	37	575	0	0	0	529	00007_0.2000_00024
12	0.2	0.01	0.01	37	575	0	0	0	541	00012_0.2000_00024
4	0.2	0.01	0.01	37	576	0	0	0	535	00004_0.2000_00009
22	0.2	0.01	0.01	37	576	0	1	1	541	00022_0.2000_00020
1	0.2	0.01	0.01	37	578	0	0	0	538	00001_0.2000_00032
7	0.2	0.01	0.01	37	580	0	0	0	543	00007_0.2000_00025
20	0.2	0.01	0.01	37	581	0	0	0	544	00020_0.2000_00014
27	0.2	0.01	0.01	37	581	0	0	2	546	00027_0.2000_00020
1	0.2	0.01	0.01	37	586	0	0	0	546	00001_0.2000_00022
5	0.2	0.01	0.01	37	587	0	0	0	548	00005_0.2000_00024
8	0.2	0.01	0.01	37	591	0	0	1	554	00008_0.2000_00018
27	0.2	0.01	0.01	37	591	0	0	2	556	00027_0.2000_00021
28	0.2	0.01	0.01	37	591	0	0	0	554	00028_0.2000_00006
21	0.2	0.01	0.01	37	592	0	0	0	556	00021_0.2000_00016
28	0.2	0.01	0.01	37	593	0	0	0	555	00028_0.2000_00001
18	0.2	0.01	0.01	37	595	0	0	0	558	00018_0.2000_00026
10	0.2	0.01	0.01	37	596	0	0	0	559	00010_0.2000_00002
8	0.2	0.01	0.01	37	597	0	0	1	558	00008_0.2000_00017
27	0.2	0.01	0.01	37	599	0	0	0	566	00027_0.2000_00018
29	0.2	0.01	0.01	37	602	0	0	0	564	00029_0.2000_00017
18	0.2	0.01	0.01	37	604	0	0	0	565	00018_0.2000_00000
3	0.2	0.01	0.01	37	608	0	0	1	571	00003_0.2000_00027
5	0.2	0.01	0.01	37	610	0	0	0	568	00005_0.2000_00012
13	0.2	0.01	0.01	37	611	0	0	2	576	00013_0.2000_00021
22	0.2	0.01	0.01	37	611	0	0	1	577	00022_0.2000_00001
0	0.2	0.01	0.01	37	614	0	0	0	574	00000_0.2000_00012
1	0.2	0.01	0.01	37	616	0	0	1	576	00001_0.2000_00007
4	0.2	0.01	0.01	37	616	0	0	0	576	00004_0.2000_00008
4	0.2	0.01	0.01	37	616	0	0	0	585	00004_0.2000_00024
27	0.2	0.01	0.01	37	616	0	0	0	575	00027_0.2000_00031
6	0.2	0.01	0.01	37	617	0	0	0	577	00006_0.2000_00021
6	0.2	0.01	0.01	37	618	0	0	1	581	00006_0.2000_00010
8	0.2	0.01	0.01	37	618	0	0	0	583	00008_0.2000_00026
28	0.2	0.01	0.01	37	618	0	0	0	579	00028_0.2000_00022
18	0.2	0.01	0.01	37	621	0	0	0	589	00018_0.2000_00007
22	0.2	0.01	0.01	37	621	0	0	0	582	00022_0.2000_00009
25	0.2	0.01	0.01	37	621	1	0	0	584	00025_0.2000_00031
27	0.2	0.01	0.01	37	622	0	0	0	587	00027_0.2000_00006
13	0.2	0.01	0.01	37	623	0	0	0	584	00013_0.2000_00011
16	0.2	0.01	0.01	37	623	0	0	0	583	00016_0.2000_00006
25	0.2	0.01	0.01	37	623	0	0	0	585	00025_0.2000_00024
11	0.2	0.01	0.01	37	624	0	0	0	584	00011_0.2000_00030
12	0.2	0.01	0.01	37	627	0	0	0	585	00012_0.2000_00018
15	0.2	0.01	0.01	37	632	0	0	1	592	00015_0.2000_00005
13	0.2	0.01	0.01	37	633	0	0	0	590	00013_0.2000_00016
17	0.2	0.01	0.01	37	633	0	0	0	593	00017_0.2000_00003
12	0.2	0.01	0.01	37	635	0	0	0	596	00012_0.2000_00012
19	0.2	0.01	0.01	37	637	0	0	0	599	00019_0.2000_00031
8	0.2	0.01	0.01	37	640	0	0	0	604	00008_0.2000_00002
8	0.2	0.01	0.01	37	640	0	0	0	597	00008_0.2000_00012
20	0.2	0.01	0.01	37	649	0	0	0	611	00020_0.2000_00019
6	0.2	0.01	0.01	37	652	0	0	0	610	00006_0.2000_00017
26	0.2	0.01	0.01	38	453	0	0	0	417	00026_0.2000_00021
23	0.2	0.01	0.01	38	503	0	0	1	468	00023_0.2000_00006
26	0.2	0.01	0.01	38	505	0	0	3	474	00026_0.2000_00023
11	0.2	0.01	0.01	38	513	0	0	0	473	00011_0.2000_00004
21	0.2	0.01	0.01	38	517	0	0	1	485	00021_0.2000_00025
2	0.2	0.01	0.01	38	520	0	0	0	482	00002_0.2000_00029
13	0.2	0.01	0.01	38	523	0	0	0	495	00013_0.2000_00006
24	0.2	0.01	0.01	38	525	0	0	0	489	00024_0.2000_00016
19	0.2	0.01	0.01	38	528	0	1	0	489	00019_0.2000_00014
9	0.2	0.01	0.01	38	536	0	0	1	496	00009_0.2000_00025
4	0.2	0.01	0.01	38	539	0	0	0	501	00004_0.2000_00017
0	0.2	0.01	0.01	38	542	0	0	0	507	00000_0.2000_00032
23	0.2	0.01	0.01	38	550	0	0	0	509	00023_0.2000_00024
21	0.2	0.01	0.01	38	552	0	0	0	514	00021_0.2000_00028
29	0.2	0.01	0.01	38	552	0	0	1	514	00029_0.2000_00011
10	0.2	0.01	0.01	38	557	0	0	0	524	00010_0.2000_00000
19	0.2	0.01	0.01	38	559	0	0	0	525	00019_0.2000_00015
2	0.2	0.01	0.01	38	560	0	0	0	520	00002_0.2000_00015
24	0.2	0.01	0.01	38	563	0	0	1	524	00024_0.2000_00027
8	0.2	0.01	0.01	38	564	0	0	1	524	00008_0.2000_00022
11	0.2	0.01	0.01	38	565	0	0	0	528	00011_0.2000_00024
29	0.2	0.01	0.01	38	568	0	0	0	530	00029_0.2000_00016
19	0.2	0.01	0.01	38	569	0	0	0	525	00019_0.2000_00022
22	0.2	0.01	0.01	38	569	0	0	0	536	00022_0.2000_00012
29	0.2	0.01	0.01	38	570	0	0	1	536	00029_0.2000_00031
11	0.2	0.01	0.01	38	576	0	0	1	538	00011_0.2000_00025
10	0.2	0.01	0.01	38	577	0	0	0	535	00010_0.2000_00010
11	0.2	0.01	0.01	38	577	0	0	0	539	00011_0.2000_00002
0	0.2	0.01	0.01	38	579	0	0	0	544	00000_0.2000_00030
11	0.2	0.01	0.01	38	580	0	0	0	540	00011_0.2000_00000
15	0.2	0.01	0.01	38	583	0	0	0	546	00015_0.2000_00016
29	0.2	0.01	0.01	38	583	0	0	2	547	00029_0.2000_00007
18	0.2	0.01	0.01	38	584	0	0	1	547	00018_0.2000_00008
20	0.2	0.01	0.01	38	584	0	0	2	549	00020_0.2000_00028
5	0.2	0.01	0.01	38	585	0	0	0	549	00005_0.2000_00010
5	0.2	0.01	0.01	38	587	0	0	0	547	00005_0.2000_00029
6	0.2	0.01	0.01	38	588	0	0	0	552	00006_0.2000_00006
2	0.2	0.01	0.01	38	590	0	0	3	546	00002_0.2000_00000
7	0.2	0.01	0.01	38	590	0	0	0	555	00007_0.2000_00000
10	0.2	0.01	0.01	38	590	0	1	1	550	00010_0.2000_00017
5	0.2	0.01	0.01	38	591	0	0	0	551	00005_0.2000_00016
16	0.2	0.01	0.01	38	591	0	0	0	557	00016_0.2000_00014
16	0.2	0.01	0.01	38	591	1	0	0	553	00016_0.2000_00022
4	0.2	0.01	0.01	38	593	0	0	0	554	00004_0.2000_00016
19	0.2	0.01	0.01	38	593	0	0	0	557	00019_0.2000_00021
8	0.2	0.01	0.01	38	595	0	0	0	560	00008_0.2000_00004
19	0.2	0.01	0.01	38	597	0	0	1	557	00019_0.2000_00028
20	0.2	0.01	0.01	38	598	0	0	0	559	00020_0.2000_00017
5	0.2	0.01	0.01	38	599	0	0	0	562	00005_0.2000_00018
6	0.2	0.01	0.01	38	599	0	0	0	560	00006_0.2000_00002
6	0.2	0.01	0.01	38	599	0	0	1	564	00006_0.2000_00019
28	0.2	0.01	0.01	38	601	0	0	0	563	00028_0.2000_00031
2	0.2	0.01	0.01	38	604	0	0	1	571	00002_0.2000_00021
3	0.2	0.01	0.01	38	604	0	0	0	571	00003_0.2000_00009
12	0.2	0.01	0.01	38	605	0	1	0	564	00012_0.2000_00021
6	0.2	0.01	0.01	38	606	0	0	1	571	00006_0.2000_00016
1	0.2	0.01	0.01	38	607	0	1	0	566	00001_0.2000_00008
5	0.2	0.01	0.01	38	607	0	0	1	571	00005_0.2000_00023
21	0.2	0.01	0.01	38	607	0	0	0	567	00021_0.2000_00026
1	0.2	0.01	0.01	38	608	0	0	0	570	00001_0.2000_00025
24	0.2	0.01	0.01	38	608	0	0	0	567	00024_0.2000_00002
9	0.2	0.01	0.01	38	609	0	0	0	568	00009_0.2000_00024
2	0.2	0.01	0.01	38	612	0	0	0	568	00002_0.2000_00019
25	0.2	0.01	0.01	38	613	0	0	0	575	00025_0.2000_00023
14	0.2	0.01	0.01	38	614	0	0	1	575	00014_0.2000_00028
20	0.2	0.01	0.01	38	615	0	0	0	574	00020_0.2000_00008
19	0.2	0.01	0.01	38	616	0	0	1	579	00019_0.2000_00012
15	0.2	0.01	0.01	38	617	0	0	0	578	00015_0.2000_00015
1	0.2	0.01	0.01	38	618	0	0	2	580	00001_0.2000_00010
5	0.2	0.01	0.01	38	628	0	0	0	587	00005_0.2000_00030
25	0.2	0.01	0.01	38	629	0	0	0	593	00025_0.2000_00017
25	0.2	0.01	0.01	38	631	0	0	1	592	00025_0.2000_00013
5	0.2	0.01	0.01	38	633	0	0	0	600	00005_0.2000_00005
14	0.2	0.01	0.01	38	635	0	0	1	596	00014_0.2000_00009
14	0.2	0.01	0.01	38	636	0	0	1	604	00014_0.2000_00005
14	0.2	0.01	0.01	38	636	0	0	0	592	00014_0.2000_00015
19	0.2	0.01	0.01	38	637	0	0	0	595	00019_0.2000_00033
28	0.2	0.01	0.01	38	637	0	0	1	602	00028_0.2000_00015
21	0.2	0.01	0.01	38	638	0	0	0	598	00021_0.2000_00012
22	0.2	0.01	0.01	38	642	0	0	0	604	00022_0.2000_00005
25	0.2	0.01	0.01	38	646	0	0	1	605	00025_0.2000_00010
28	0.2	0.01	0.01	38	647	0	0	0	611	00028_0.2000_00016
22	0.2	0.01	0.01	38	650	0	0	0	620	00022_0.2000_00002
13	0.2	0.01	0.01	38	652	0	0	2	611	00013_0.2000_00019
12	0.2	0.01	0.01	38	653	0	0	1	616	00012_0.2000_00011
12	0.2	0.01	0.01	38	657	0	1	1	623	00012_0.2000_00008
14	0.2	0.01	0.01	38	658	0	0	0	614	00014_0.2000_00019
15	0.2	0.01	0.01	38	666	0	0	0	630	00015_0.2000_00000
9	0.2	0.01	0.01	39	508	0	0	0	466	00009_0.2000_00009
9	0.2	0.01	0.01	39	519	0	0	0	483	00009_0.2000_00007
7	0.2	0.01	0.01	39	527	0	0	1	490	00007_0.2000_00002
26	0.2	0.01	0.01	39	528	0	0	0	493	00026_0.2000_00026
9	0.2	0.01	0.01	39	531	0	0	0	494	00009_0.2000_00004
3	0.2	0.01	0.01	39	534	0	0	0	494	00003_0.2000_00029
16	0.2	0.01	0.01	39	535	0	0	0	496	00016_0.2000_00029
9	0.2	0.01	0.01	39	536	0	0	0	502	00009_0.2000_00012
19	0.2	0.01	0.01	39	536	0	0	0	496	00019_0.2000_00013
26	0.2	0.01	0.01	39	536	0	0	0	498	00026_0.2000_00011
29	0.2	0.01	0.01	39	536	0	0	1	501	00029_0.2000_00004
21	0.2	0.01	0.01	39	538	0	0	0	504	00021_0.2000_00027
7	0.2	0.01	0.01	39	542	0	0	0	505	00007_0.2000_00005
2	0.2	0.01	0.01	39	544	0	1	0	511	00002_0.2000_00030
27	0.2	0.01	0.01	39	548	0	0	0	513	00027_0.2000_00016
7	0.2	0.01	0.01	39	549	0	0	0	511	00007_0.2000_00004
29	0.2	0.01	0.01	39	551	0	0	1	516	00029_0.2000_00005
10	0.2	0.01	0.01	39	552	0	0	0	513	00010_0.2000_00029
11	0.2	0.01	0.01	39	552	0	0	0	510	00011_0.2000_00021
4	0.2	0.01	0.01	39	554	0	0	0	524	00004_0.2000_00031
7	0.2	0.01	0.01	39	554	0	0	0	517	00007_0.2000_00009
10	0.2	0.01	0.01	39	555	0	0	1	517	00010_0.2000_00007
26	0.2	0.01	0.01	39	555	0	0	0	513	00026_0.2000_00020
19	0.2	0.01	0.01	39	556	0	0	1	519	00019_0.2000_00005
23	0.2	0.01	0.01	39	558	0	0	0	518	00023_0.2000_00001
25	0.2	0.01	0.01	39	559	0	0	0	529	00025_0.2000_00032
16	0.2	0.01	0.01	39	560	0	0	0	520	00016_0.2000_00003
23	0.2	0.01	0.01	39	560	0	0	0	523	00023_0.2000_00012
23	0.2	0.01	0.01	39	565	0	0	2	526	00023_0.2000_00002
7	0.2	0.01	0.01	39	567	0	0	2	528	00007_0.2000_00023
8	0.2	0.01	0.01	39	568	0	0	0	531	00008_0.2000_00016
11	0.2	0.01	0.01	39	569	0	0	0	527	00011_0.2000_00033
19	0.2	0.01	0.01	39	569	0	0	0	533	00019_0.2000_00007
0	0.2	0.01	0.01	39	570	0	0	0	528	00000_0.2000_00031
21	0.2	0.01	0.01	39	570	0	0	0	535	00021_0.2000_00007
2	0.2	0.01	0.01	39	571	0	0	0	531	00002_0.2000_00022
8	0.2	0.01	0.01	39	571	0	0	0	543	00008_0.2000_00023
13	0.2	0.01	0.01	39	571	0	0	0	533	00013_0.2000_00002
21	0.2	0.01	0.01	39	577	0	0	0	541	00021_0.2000_00008
23	0.2	0.01	0.01	39	579	0	0	0	542	00023_0.2000_00013
29	0.2	0.01	0.01	39	580	0	0	1	534	00029_0.2000_00009
28	0.2	0.01	0.01	39	581	0	0	0	546	00028_0.2000_00011
6	0.2	0.01	0.01	39	582	0	0	1	544	00006_0.2000_00001
21	0.2	0.01	0.01	39	583	0	0	0	546	00021_0.2000_00004
21	0.2	0.01	0.01	39	583	0	0	0	548	00021_0.2000_00019
0	0.2	0.01	0.01	39	584	0	0	0	542	00000_0.2000_00021
1	0.2	0.01	0.01	39	584	0	0	0	541	00001_0.2000_00012
10	0.2	0.01	0.01	39	584	0	0	0	544	00010_0.2000_00016
16	0.2	0.01	0.01	39	584	0	0	0	551	00016_0.2000_00025
2	0.2	0.01	0.01	39	585	0	0	0	547	00002_0.2000_00031
8	0.2	0.01	0.01	39	585	0	0	0	549	00008_0.2000_00013
17	0.2	0.01	0.01	39	585	0	0	0	542	00017_0.2000_00025
7	0.2	0.01	0.01	39	587	0	0	0	556	00007_0.2000_00028
28	0.2	0.01	0.01	39	587	0	0	0	547	00028_0.2000_00033
17	0.2	0.01	0.01	39	588	0	0	0	552	00017_0.2000_00018
21	0.2	0.01	0.01	39	588	0	0	1	551	00021_0.2000_00010
27	0.2	0.01	0.01	39	588	0	1	1	551	00027_0.2000_00027
3	0.2	0.01	0.01	39	589	0	0	0	549	00003_0.2000_00011
20	0.2	0.01	0.01	39	589	0	0	0	549	00020_0.2000_00021
22	0.2	0.01	0.01	39	589	0	0	0	547	00022_0.2000_00023
2	0.2	0.01	0.01	39	590	0	0	0	548	00002_0.2000_00008
17	0.2	0.01	0.01	39	591	0	0	1	552	00017_0.2000_00001
6	0.2	0.01	0.01	39	592	0	0	0	551	00006_0.2000_00032
22	0.2	0.01	0.01	39	592	0	0	1	552	00022_0.2000_00026
15	0.2	0.01	0.01	39	595	0	0	1	560	00015_0.2000_00033
4	0.2	0.01	0.01	39	596	0	0	0	552	00004_0.2000_00001
20	0.2	0.01	0.01	39	597	0	0	0	559	00020_0.2000_00016
16	0.2	0.01	0.01	39	600	0	0	0	564	00016_0.2000_00015
27	0.2	0.01	0.01	39	600	0	0	0	563	00027_0.2000_00013
5	0.2	0.01	0.01	39	601	0	0	0	563	00005_0.2000_00032
12	0.2	0.01	0.01	39	601	0	0	0	560	00012_0.2000_00022
15	0.2	0.01	0.01	39	601	0	0	0	564	00015_0.2000_00022
21	0.2	0.01	0.01	39	601	0	0	2	563	00021_0.2000_00013
9	0.2	0.01	0.01	39	602	0	0	0	567	00009_0.2000_00001
18	0.2	0.01	0.01	39	602	0	0	0	568	00018_0.2000_00014
29	0.2	0.01	0.01	39	602	0	1	0	561	00029_0.2000_00002
9	0.2	0.01	0.01	39	604	0	0	0	566	00009_0.2000_00030
10	0.2	0.01	0.01	39	604	0	0	0	570	00010_0.2000_00033
11	0.2	0.01	0.01	39	604	0	0	0	572	00011_0.2000_00032
27	0.2	0.01	0.01	39	606	0	0	0	569	00027_0.2000_00023
0	0.2	0.01	0.01	39	607	0	0	0	569	00000_0.2000_00027
13	0.2	0.01	0.01	39	607	0	0	2	578	00013_0.2000_00012
13	0.2	0.01	0.01	39	607	0	0	1	575	00013_0.2000_00013
3	0.2	0.01	0.01	39	609	0	0	1	571	00003_0.2000_00000
4	0.2	0.01	0.01	39	609	0	0	0	571	00004_0.2000_00032
13	0.2	0.01	0.01	39	609	0	0	1	572	00013_0.2000_00033
16	0.2	0.01	0.01	39	610	0	0	0	572	00016_0.2000_00019
19	0.2	0.01	0.01	39	611	0	0	0	567	00019_0.2000_00002
20	0.2	0.01	0.01	39	612	0	1	0	575	00020_0.2000_00009
2	0.2	0.01	0.01	39	613	0	0	0	581	00002_0.2000_00018
13	0.2	0.01	0.01	39	614	0	0	0	576	00013_0.2000_00010
22	0.2	0.01	0.01	39	615	0	0	0	575	00022_0.2000_00028
22	0.2	0.01	0.01	39	617	0	0	0	575	00022_0.2000_00000
29	0.2	0.01	0.01	39	617	0	0	0	580	00029_0.2000_00018
13	0.2	0.01	0.01	39	618	0	0	0	578	00013_0.2000_00007
16	0.2	0.01	0.01	39	621	0	0	0	577	00016_0.2000_00009
28	0.2	0.01	0.01	39	621	0	0	0	586	00028_0.2000_00003
4	0.2	0.01	0.01	39	622	0	1	0	584	00004_0.2000_00033
24	0.2	0.01	0.01	39	624	0	0	0	586	00024_0.2000_00011
18	0.2	0.01	0.01	39	627	0	0	0	585	00018_0.2000_00012
1	0.2	0.01	0.01	39	630	0	0	0	591	00001_0.2000_00001
17	0.2	0.01	0.01	39	630	0	0	1	586	00017_0.2000_00008
19	0.2	0.01	0.01	39	633	0	0	0	596	00019_0.2000_00032
15	0.2	0.01	0.01	39	637	0	0	0	600	00015_0.2000_00026
29	0.2	0.01	0.01	39	637	0	0	0	597	00029_0.2000_00000
14	0.2	0.01	0.01	39	638	0	0	1	602	00014_0.2000_00016
25	0.2	0.01	0.01	39	638	0	0	1	602	00025_0.2000_00026
14	0.2	0.01	0.01	39	641	0	1	1	599	00014_0.2000_00011
28	0.2	0.01	0.01	39	641	0	0	1	606	00028_0.2000_00021
10	0.2	0.01	0.01	39	643	0	0	0	607	00010_0.2000_00030
20	0.2	0.01	0.01	39	643	0	0	0	605	00020_0.2000_00013
28	0.2	0.01	0.01	39	643	0	0	0	609	00028_0.2000_00019
12	0.2	0.01	0.01	39	644	0	0	1	608	00012_0.2000_00010
18	0.2	0.01	0.01	39	645	0	0	0	605	00018_0.2000_00004
13	0.2	0.01	0.01	39	648	0	0	1	611	00013_0.2000_00001
6	0.2	0.01	0.01	39	652	0	0	0	615	00006_0.2000_00028
25	0.2	0.01	0.01	39	656	0	0	1	621	00025_0.2000_00006
18	0.2	0.01	0.01	39	660	0	0	0	616	00018_0.2000_00018
14	0.2	0.01	0.01	39	661	0	0	1	618	00014_0.2000_00000
22	0.2	0.01	0.01	39	663	0	0	0	624	00022_0.2000_00003
12	0.2	0.01	0.01	39	664	0	0	0	628	00012_0.2000_00009
12	0.2	0.01	0.01	39	669	0	0	0	629	00012_0.2000_00015
9	0.2	0.01	0.01	40	519	0	0	0	477	00009_0.2000_00028
4	0.2	0.01	0.01	40	520	0	0	0	481	00004_0.2000_00002
3	0.2	0.01	0.01	40	526	0	0	0	489	00003_0.2000_00015
17	0.2	0.01	0.01	40	534	0	0	0	497	00017_0.2000_00033
19	0.2	0.01	0.01	40	537	0	0	0	502	00019_0.2000_00008
1	0.2	0.01	0.01	40	539	0	0	1	500	00001_0.2000_00028
24	0.2	0.01	0.01	40	540	0	0	0	502	00024_0.2000_00031
3	0.2	0.01	0.01	40	541	0	0	1	506	00003_0.2000_00005
23	0.2	0.01	0.01	40	544	0	0	1	508	00023_0.2000_00021
19	0.2	0.01	0.01	40	547	0	0	1	511	00019_0.2000_00020
10	0.2	0.01	0.01	40	548	0	0	0	510	00010_0.2000_00009
8	0.2	0.01	0.01	40	551	0	0	0	515	00008_0.2000_00010
9	0.2	0.01	0.01	40	551	0	0	1	510	00009_0.2000_00020
23	0.2	0.01	0.01	40	551	0	0	0	509	00023_0.2000_00007
26	0.2	0.01	0.01	40	551	0	0	1	512	00026_0.2000_00029
24	0.2	0.01	0.01	40	552	0	0	1	515	00024_0.2000_00021
1	0.2	0.01	0.01	40	555	0	0	0	513	00001_0.2000_00019
4	0.2	0.01	0.01	40	555	0	0	0	521	00004_0.2000_00006
17	0.2	0.01	0.01	40	555	0	0	0	515	00017_0.2000_00024
1	0.2	0.01	0.01	40	556	0	0	0	526	00001_0.2000_00016
1	0.2	0.01	0.01	40	557	0	0	0	516	00001_0.2000_00023
3	0.2	0.01	0.01	40	558	0	0	0	528	00003_0.2000_00018
17	0.2	0.01	0.01	40	558	0	0	1	519	00017_0.2000_00032
9	0.2	0.01	0.01	40	559	0	0	1	519	00009_0.2000_00013
11	0.2	0.01	0.01	40	559	0	0	0	526	00011_0.2000_00007
29	0.2	0.01	0.01	40	560	0	0	0	521	00029_0.2000_00026
9	0.2	0.01	0.01	40	561	0	0	0	530	00009_0.2000_00017
10	0.2	0.01	0.01	40	561	0	0	0	517	00010_0.2000_00024
11	0.2	0.01	0.01	40	561	0	1	1	521	00011_0.2000_00005
21	0.2	0.01	0.01	40	561	0	0	0	525	00021_0.2000_00022
19	0.2	0.01	0.01	40	562	0	0	0	530	00019_0.2000_00001
1	0.2	0.01	0.01	40	563	0	0	0	525	00001_0.2000_00026
4	0.2	0.01	0.01	40	563	0	0	1	530	00004_0.2000_00022
9	0.2	0.01	0.01	40	563	0	0	0	528	00009_0.2000_00015
23	0.2	0.01	0.01	40	563	0	0	0	522	00023_0.2000_00010
10	0.2	0.01	0.01	40	564	0	0	0	527	00010_0.2000_00021
13	0.2	0.01	0.01	40	566	0	0	0	529	00013_0.2000_00004
7	0.2	0.01	0.01	40	567	0	0	0	529	00007_0.2000_00016
15	0.2	0.01	0.01	40	568	0	1	0	529	00015_0.2000_00021
3	0.2	0.01	0.01	40	569	0	0	1	532	00003_0.2000_00019
10	0.2	0.01	0.01	40	570	0	0	0	532	00010_0.2000_00008
22	0.2	0.01	0.01	40	570	0	0	2	536	00022_0.2000_00033
27	0.2	0.01	0.01	40	573	0	1	1	539	00027_0.2000_00011
20	0.2	0.01	0.01	40	574	0	0	0	537	00020_0.2000_00033
27	0.2	0.01	0.01	40	575	0	0	2	536	00027_0.2000_00004
2	0.2	0.01	0.01	40	576	0	0	0	535	00002_0.2000_00028
11	0.2	0.01	0.01	40	578	0	0	0	539	00011_0.2000_00026
20	0.2	0.01	0.01	40	578	0	0	0	538	00020_0.2000_00012
3	0.2	0.01	0.01	40	579	0	1	0	548	00003_0.2000_00008
11	0.2	0.01	0.01	40	579	0	0	1	539	00011_0.2000_00012
26	0.2	0.01	0.01	40	579	0	0	0	539	00026_0.2000_00000
21	0.2	0.01	0.01	40	580	0	0	1	540	00021_0.2000_00023
22	0.2	0.01	0.01	40	580	0	1	0	544	00022_0.2000_00007
26	0.2	0.01	0.01	40	580	0	0	0	541	00026_0.2000_00013
13	0.2	0.01	0.01	40	581	0	0	1	539	00013_0.2000_00030
23	0.2	0.01	0.01	40	581	0	0	1	541	00023_0.2000_00014
26	0.2	0.01	0.01	40	581	0	0	0	544	00026_0.2000_00004
28	0.2	0.01	0.01	40	581	0	0	1	543	00028_0.2000_00032
7	0.2	0.01	0.01	40	583	0	0	0	544	00007_0.2000_00031
25	0.2	0.01	0.01	40	583	0	0	1	546	00025_0.2000_00030
18	0.2	0.01	0.01	40	585	0	1	0	549	00018_0.2000_00022
5	0.2	0.01	0.01	40	586	0	0	0	551	00005_0.2000_00021
19	0.2	0.01	0.01	40	586	0	0	1	546	00019_0.2000_00003
28	0.2	0.01	0.01	40	586	0	0	0	550	00028_0.2000_00023
0	0.2	0.01	0.01	40	588	0	0	1	551	00000_0.2000_00017
10	0.2	0.01	0.01	40	588	0	0	0	549	00010_0.2000_00004
10	0.2	0.01	0.01	40	588	0	0	1	546	00010_0.2000_00022
26	0.2	0.01	0.01	40	588	0	0	1	549	00026_0.2000_00019
2	0.2	0.01	0.01	40	590	0	0	0	553	00002_0.2000_00004
20	0.2	0.01	0.01	40	590	0	0	0	554	00020_0.2000_00007
21	0.2	0.01	0.01	40	590	0	0	0	554	00021_0.2000_00003
29	0.2	0.01	0.01	40	590	0	0	0	559	00029_0.2000_00001
24	0.2	0.01	0.01	40	591	0	0	0	550	00024_0.2000_00006
3	0.2	0.01	0.01	40	592	0	1	0	554	00003_0.2000_00001
4	0.2	0.01	0.01	40	592	0	0	2	556	00004_0.2000_00028
4	0.2	0.01	0.01	40	593	0	0	1	556	00004_0.2000_00014
11	0.2	0.01	0.01	40	593	0	0	0	555	00011_0.2000_00015
11	0.2	0.01	0.01	40	593	0	0	1	562	00011_0.2000_00020
19	0.2	0.01	0.01	40	593	0	0	0	554	00019_0.2000_00026
5	0.2	0.01	0.01	40	594	0	0	0	562	00005_0.2000_00008
16	0.2	0.01	0.01	40	594	0	0	0	556	00016_0.2000_00005
29	0.2	0.01	0.01	40	594	0	0	3	558	00029_0.2000_00029
1	0.2	0.01	0.01	40	595	0	0	0	559	00001_0.2000_00018
14	0.2	0.01	0.01	40	595	0	0	0	557	00014_0.2000_00032
23	0.2	0.01	0.01	40	596	0	0	1	561	00023_0.2000_00003
7	0.2	0.01	0.01	40	598	0	0	0	561	00007_0.2000_00029
14	0.2	0.01	0.01	40	598	0	0	2	559	00014_0.2000_00006
16	0.2	0.01	0.01	40	599	0	0	0	560	00016_0.2000_00007
27	0.2	0.01	0.01	40	599	0	0	0	559	00027_0.2000_00012
11	0.2	0.01	0.01	40	600	0	0	0	557	00011_0.2000_00009
4	0.2	0.01	0.01	40	601	0	0	0	564	00004_0.2000_00021
6	0.2	0.01	0.01	40	602	0	0	0	561	00006_0.2000_00018
17	0.2	0.01	0.01	40	602	0	0	0	560	00017_0.2000_00029
21	0.2	0.01	0.01	40	604	0	0	4	566	00021_0.2000_00021
4	0.2	0.01	0.01	40	607	0	0	0	569	00004_0.2000_00007
1	0.2	0.01	0.01	40	608	0	1	0	566	00001_0.2000_00033
8	0.2	0.01	0.01	40	608	0	0	0	579	00008_0.2000_00020
20	0.2	0.01	0.01	40	608	0	0	0	575	00020_0.2000_00018
23	0.2	0.01	0.01	40	609	0	1	0	569	00023_0.2000_00032
5	0.2	0.01	0.01	40	610	0	0	0	573	00005_0.2000_00027
13	0.2	0.01	0.01	40	611	0	0	0	575	00013_0.2000_00031
18	0.2	0.01	0.01	40	611	0	0	1	574	00018_0.2000_00021
22	0.2	0.01	0.01	40	611	0	0	1	566	00022_0.2000_00013
29	0.2	0.01	0.01	40	611	0	0	0	575	00029_0.2000_00025
10	0.2	0.01	0.01	40	612	0	0	1	573	00010_0.2000_00032
17	0.2	0.01	0.01	40	612	0	0	1	574	00017_0.2000_00028
16	0.2	0.01	0.01	40	613	0	0	1	575	00016_0.2000_00023
25	0.2	0.01	0.01	40	613	0	0	0	581	00025_0.2000_00033
7	0.2	0.01	0.01	40	614	0	0	1	577	00007_0.2000_00033
25	0.2	0.01	0.01	40	614	0	0	0	574	00025_0.2000_00000
10	0.2	0.01	0.01	40	615	0	0	1	573	00010_0.2000_00005
10	0.2	0.01	0.01	40	615	0	0	2	572	00010_0.2000_00028
24	0.2	0.01	0.01	40	615	0	0	0	579	00024_0.2000_00018
0	0.2	0.01	0.01	40	616	0	0	0	576	00000_0.2000_00025
8	0.2	0.01	0.01	40	616	0	0	0	582	00008_0.2000_00028
0	0.2	0.01	0.01	40	617	0	0	0	581	00000_0.2000_00011
0	0.2	0.01	0.01	40	618	0	0	1	581	00000_0.2000_00008
2	0.2	0.01	0.01	40	619	0	0	0	576	00002_0.2000_00014
16	0.2	0.01	0.01	40	622	0	0	0	584	00016_0.2000_00002
18	0.2	0.01	0.01	40	623	0	0	0	591	00018_0.2000_00017
25	0.2	0.01	0.01	40	626	0	0	0	587	00025_0.2000_00009
25	0.2	0.01	0.01	40	629	0	0	0	589	00025_0.2000_00021
28	0.2	0.01	0.01	40	630	0	0	0	589	00028_0.2000_00028
17	0.2	0.01	0.01	40	632	0	0	0	600	00017_0.2000_00014
18	0.2	0.01	0.01	40	633	0	1	0	601	00018_0.2000_00002
20	0.2	0.01	0.01	40	634	0	0	0	596	00020_0.2000_00015
13	0.2	0.01	0.01	40	637	0	0	1	602	00013_0.2000_00029
14	0.2	0.01	0.01	40	637	0	0	0	594	00014_0.2000_00010
17	0.2	0.01	0.01	40	637	0	0	1	598	00017_0.2000_00007
19	0.2	0.01	0.01	40	637	0	0	0	598	00019_0.2000_00024
21	0.2	0.01	0.01	40	641	0	0	1	598	00021_0.2000_00014
11	0.2	0.01	0.01	40	643	0	0	0	606	00011_0.2000_00017
18	0.2	0.01	0.01	40	646	0	0	0	613	00018_0.2000_00019
14	0.2	0.01	0.01	40	648	0	0	1	612	00014_0.2000_00026
12	0.2	0.01	0.01	40	649	0	0	1	614	00012_0.2000_00004
12	0.2	0.01	0.01	40	649	0	0	1	612	00012_0.2000_00016
10	0.2	0.01	0.01	40	650	0	0	0	612	00010_0.2000_00023
25	0.2	0.01	0.01	40	650	0	0	0	608	00025_0.2000_00029
25	0.2	0.01	0.01	40	652	0	0	1	613	00025_0.2000_00020
12	0.2	0.01	0.01	40	653	0	0	1	611	00012_0.2000_00003
12	0.2	0.01	0.01	40	656	0	0	0	622	00012_0.2000_00020
6	0.2	0.01	0.01	40	657	0	0	2	626	00006_0.2000_00000
15	0.2	0.01	0.01	40	657	0	0	1	620	00015_0.2000_00018
17	0.2	0.01	0.01	40	661	0	0	0	623	00017_0.2000_00015
25	0.2	0.01	0.01	40	664	0	0	0	619	00025_0.2000_00025
7	0.2	0.01	0.01	41	494	0	0	0	451	00007_0.2000_00007
23	0.2	0.01	0.01	41	501	0	0	1	458	00023_0.2000_00023
9	0.2	0.01	0.01	41	506	0	0	0	467	00009_0.2000_00002
0	0.2	0.01	0.01	41	526	0	0	0	490	00000_0.2000_00014
23	0.2	0.01	0.01	41	532	0	0	0	499	00023_0.2000_00029
20	0.2	0.01	0.01	41	533	0	0	0	505	00020_0.2000_00022
3	0.2	0.01	0.01	41	535	0	0	0	498	00003_0.2000_00026
9	0.2	0.01	0.01	41	537	0	0	0	505	00009_0.2000_00023
10	0.2	0.01	0.01	41	538	0	0	1	504	00010_0.2000_00001
20	0.2	0.01	0.01	41	538	0	0	0	502	00020_0.2000_00029
24	0.2	0.01	0.01	41	539	0	0	0	498	00024_0.2000_00013
4	0.2	0.01	0.01	41	545	0	0	1	505	00004_0.2000_00012
4	0.2	0.01	0.01	41	550	0	0	1	515	00004_0.2000_00004
6	0.2	0.01	0.01	41	551	0	0	1	515	00006_0.2000_00031
8	0.2	0.01	0.01	41	552	0	0	0	510	00008_0.2000_00032
2	0.2	0.01	0.01	41	554	0	0	1	515	00002_0.2000_00003
2	0.2	0.01	0.01	41	554	0	0	0	516	00002_0.2000_00023
9	0.2	0.01	0.01	41	554	0	0	1	515	00009_0.2000_00027
0	0.2	0.01	0.01	41	556	0	0	0	518	00000_0.2000_00009
0	0.2	0.01	0.01	41	556	0	0	0	509	00000_0.2000_00018
7	0.2	0.01	0.01	41	556	0	0	1	520	00007_0.2000_00019
26	0.2	0.01	0.01	41	556	0	0	0	516	00026_0.2000_00005
1	0.2	0.01	0.01	41	557	0	0	0	523	00001_0.2000_00002
1	0.2	0.01	0.01	41	560	0	0	0	517	00001_0.2000_00021
23	0.2	0.01	0.01	41	560	0	0	0	520	00023_0.2000_00017
4	0.2	0.01	0.01	41	567	0	0	0	528	00004_0.2000_00018
21	0.2	0.01	0.01	41	569	0	1	0	533	00021_0.2000_00015
8	0.2	0.01	0.01	41	570	0	0	0	534	00008_0.2000_00030
4	0.2	0.01	0.01	41	574	0	0	0	540	00004_0.2000_00000
16	0.2	0.01	0.01	41	574	0	0	0	531	00016_0.2000_00020
7	0.2	0.01	0.01	41	575	0	0	0	541	00007_0.2000_00008
26	0.2	0.01	0.01	41	575	0	0	1	536	00026_0.2000_00014
28	0.2	0.01	0.01	41	575	0	0	2	541	00028_0.2000_00030
19	0.2	0.01	0.01	41	576	0	0	0	535	00019_0.2000_00025
21	0.2	0.01	0.01	41	578	0	0	0	536	00021_0.2000_00006
5	0.2	0.01	0.01	41	579	0	0	0	545	00005_0.2000_00028
6	0.2	0.01	0.01	41	579	0	0	1	543	00006_0.2000_00011
11	0.2	0.01	0.01	41	579	0	0	0	540	00011_0.2000_00028
19	0.2	0.01	0.01	41	579	0	0	0	540	00019_0.2000_00030
0	0.2	0.01	0.01	41	580	0	0	0	546	00000_0.2000_00019
1	0.2	0.01	0.01	41	580	0	0	0	539	00001_0.2000_00031
29	0.2	0.01	0.01	41	580	0	0	1	543	00029_0.2000_00030
4	0.2	0.01	0.01	41	581	0	0	0	550	00004_0.2000_00015
22	0.2	0.01	0.01	41	581	0	0	0	543	00022_0.2000_00016
29	0.2	0.01	0.01	41	581	0	0	0	541	00029_0.2000_00033
7	0.2	0.01	0.01	41	582	0	0	1	544	00007_0.2000_00026
8	0.2	0.01	0.01	41	582	0	0	1	549	00008_0.2000_00029
12	0.2	0.01	0.01	41	582	0	0	0	551	00012_0.2000_00006
18	0.2	0.01	0.01	41	583	0	0	1	547	00018_0.2000_00011
27	0.2	0.01	0.01	41	584	0	0	0	546	00027_0.2000_00015
19	0.2	0.01	0.01	41	585	0	0	0	548	00019_0.2000_00010
20	0.2	0.01	0.01	41	585	0	0	1	548	00020_0.2000_00026
21	0.2	0.01	0.01	41	585	0	0	0	546	00021_0.2000_00005
26	0.2	0.01	0.01	41	588	0	0	0	549	00026_0.2000_00030
27	0.2	0.01	0.01	41	588	0	0	0	556	00027_0.2000_00025
24	0.2	0.01	0.01	41	589	0	0	0	550	00024_0.2000_00026
16	0.2	0.01	0.01	41	590	0	0	0	550	00016_0.2000_00033
17	0.2	0.01	0.01	41	590	0	0	0	555	00017_0.2000_00012
18	0.2	0.01	0.01	41	590	0	0	0	555	00018_0.2000_00027
14	0.2	0.01	0.01	41	591	0	0	0	552	00014_0.2000_00008
0	0.2	0.01	0.01	41	592	0	0	1	556	00000_0.2000_00010
19	0.2	0.01	0.01	41	592	0	0	0	559	00019_0.2000_00027
14	0.2	0.01	0.01	41	594	0	0	2	558	00014_0.2000_00013
19	0.2	0.01	0.01	41	594	0	0	0	557	00019_0.2000_00019
1	0.2	0.01	0.01	41	595	0	0	0	557	00001_0.2000_00024
15	0.2	0.01	0.01	41	595	0	0	1	557	00015_0.2000_00007
20	0.2	0.01	0.01	41	595	0	0	1	557	00020_0.2000_00031
8	0.2	0.01	0.01	41	596	0	0	0	561	00008_0.2000_00005
19	0.2	0.01	0.01	41	596	0	0	0	557	00019_0.2000_00018
26	0.2	0.01	0.01	41	596	0	0	0	562	00026_0.2000_00027
28	0.2	0.01	0.01	41	596	0	0	0	559	00028_0.2000_00026
12	0.2	0.01	0.01	41	597	0	0	1	561	00012_0.2000_00007
24	0.2	0.01	0.01	41	597	0	0	0	560	00024_0.2000_00003
0	0.2	0.01	0.01	41	600	0	0	1	561	00000_0.2000_00007
16	0.2	0.01	0.01	41	600	0	0	1	562	00016_0.2000_00027
20	0.2	0.01	0.01	41	600	0	0	1	558	00020_0.2000_00030
10	0.2	0.01	0.01	41	602	0	0	1	564	00010_0.2000_00011
27	0.2	0.01	0.01	41	602	0	0	2	562	00027_0.2000_00001
12	0.2	0.01	0.01	41	605	0	0	0	576	00012_0.2000_00026
21	0.2	0.01	0.01	41	605	0	0	0	564	00021_0.2000_00001
2	0.2	0.01	0.01	41	606	0	1	0	567	00002_0.2000_00027
1	0.2	0.01	0.01	41	607	0	0	1	573	00001_0.2000_00006
5	0.2	0.01	0.01	41	608	0	0	1	572	00005_0.2000_00007
1	0.2	0.01	0.01	41	609	0	0	0	571	00001_0.2000_00009
3	0.2	0.01	0.01	41	609	0	0	1	569	00003_0.2000_00031
7	0.2	0.01	0.01	41	609	0	0	1	572	00007_0.2000_00010
11	0.2	0.01	0.01	41	609	0	0	1	574	00011_0.2000_00016
15	0.2	0.01	0.01	41	609	0	0	2	573	00015_0.2000_00010
3	0.2	0.01	0.01	41	610	0	0	0	572	00003_0.2000_00023
18	0.2	0.01	0.01	41	610	0	0	2	581	00018_0.2000_00001
0	0.2	0.01	0.01	41	612	0	0	0	573	00000_0.2000_00016
3	0.2	0.01	0.01	41	613	0	0	0	579	00003_0.2000_00025
21	0.2	0.01	0.01	41	613	0	0	1	577	00021_0.2000_00031
20	0.2	0.01	0.01	41	614	0	1	0	569	00020_0.2000_00024
2	0.2	0.01	0.01	41	615	0	0	0	576	00002_0.2000_00009
15	0.2	0.01	0.01	41	615	0	0	0	578	00015_0.2000_00029
21	0.2	0.01	0.01	41	615	0	0	1	577	00021_0.2000_00018
6	0.2	0.01	0.01	41	616	0	0	1	579	00006_0.2000_00024
14	0.2	0.01	0.01	41	616	0	0	0	578	00014_0.2000_00020
26	0.2	0.01	0.01	41	616	0	0	0	572	00026_0.2000_00025
21	0.2	0.01	0.01	41	617	0	0	0	585	00021_0.2000_00033
17	0.2	0.01	0.01	41	618	0	0	1	586	00017_0.2000_00010
17	0.2	0.01	0.01	41	618	0	0	0	586	00017_0.2000_00020
13	0.2	0.01	0.01	41	619	0	1	2	584	00013_0.2000_00028
15	0.2	0.01	0.01	41	619	0	0	0	573	00015_0.2000_00008
21	0.2	0.01	0.01	41	619	0	0	1	578	00021_0.2000_00030
27	0.2	0.01	0.01	41	619	0	0	1	580	00027_0.2000_00030
28	0.2	0.01	0.01	41	619	0	0	1	580	00028_0.2000_00012
27	0.2	0.01	0.01	41	621	0	0	0	585	00027_0.2000_00009
6	0.2	0.01	0.01	41	622	0	0	1	583	00006_0.2000_00015
17	0.2	0.01	0.01	41	622	0	0	0	580	00017_0.2000_00013
13	0.2	0.01	0.01	41	623	0	0	1	581	00013_0.2000_00020
3	0.2	0.01	0.01	41	624	0	0	0	591	00003_0.2000_00010
26	0.2	0.01	0.01	41	624	0	0	1	588	00026_0.2000_00031
14	0.2	0.01	0.01	41	626	0	0	1	591	00014_0.2000_00001
14	0.2	0.01	0.01	41	626	0	0	0	586	00014_0.2000_00018
13	0.2	0.01	0.01	41	627	0	0	0	588	00013_0.2000_00026
25	0.2	0.01	0.01	41	627	0	0	1	589	00025_0.2000_00014
24	0.2	0.01	0.01	41	628	0	0	0	588	00024_0.2000_00009
21	0.2	0.01	0.01	41	632	0	0	0	597	00021_0.2000_00032
5	0.2	0.01	0.01	41	636	0	0	0	596	00005_0.2000_00020
29	0.2	0.01	0.01	41	638	0	0	0	600	00029_0.2000_00013
28	0.2	0.01	0.01	41	640	0	0	0	600	00028_0.2000_00029
7	0.2	0.01	0.01	41	642	0	0	1	602	00007_0.2000_00020
12	0.2	0.01	0.01	41	644	0	0	0	612	00012_0.2000_00005
25	0.2	0.01	0.01	41	644	0	0	1	610	00025_0.2000_00002
28	0.2	0.01	0.01	41	644	0	0	1	605	00028_0.2000_00020
6	0.2	0.01	0.01	41	646	0	0	0	612	00006_0.2000_00007
15	0.2	0.01	0.01	41	647	0	0	0	606	00015_0.2000_00023
28	0.2	0.01	0.01	41	658	0	0	0	618	00028_0.2000_00027
13	0.2	0.01	0.01	41	659	0	0	1	619	00013_0.2000_00027
28	0.2	0.01	0.01	41	661	0	1	2	623	00028_0.2000_00018
22	0.2	0.01	0.01	41	670	0	0	0	631	00022_0.2000_00017
13	0.2	0.01	0.01	41	673	0	0	0	633	00013_0.2000_00024
14	0.2	0.01	0.01	41	680	0	0	0	637	00014_0.2000_00025
12	0.2	0.01	0.01	42	504	0	0	0	462	00012_0.2000_00032
23	0.2	0.01	0.01	42	518	0	0	0	483	00023_0.2000_00011
5	0.2	0.01	0.01	42	526	0	0	0	487	00005_0.2000_00025
16	0.2	0.01	0.01	42	532	0	0	1	498	00016_0.2000_00018
27	0.2	0.01	0.01	42	535	0	0	0	505	00027_0.2000_00024
11	0.2	0.01	0.01	42	539	0	0	1	508	00011_0.2000_00008
23	0.2	0.01	0.01	42	545	0	0	1	508	00023_0.2000_00015
9	0.2	0.01	0.01	42	547	0	0	1	511	00009_0.2000_00005
23	0.2	0.01	0.01	42	547	0	0	0	509	00023_0.2000_00022
26	0.2	0.01	0.01	42	548	0	0	0	511	00026_0.2000_00032
11	0.2	0.01	0.01	42	549	0	0	1	517	00011_0.2000_00031
1	0.2	0.01	0.01	42	550	0	1	1	511	00001_0.2000_00005
23	0.2	0.01	0.01	42	550	0	0	0	516	00023_0.2000_00026
26	0.2	0.01	0.01	42	550	0	0	0	516	00026_0.2000_00022
24	0.2	0.01	0.01	42	551	0	1	1	516	00024_0.2000_00030
4	0.2	0.01	0.01	42	552	0	0	0	515	00004_0.2000_00025
0	0.2	0.01	0.01	42	553	0	0	0	516	00000_0.2000_00033
26	0.2	0.01	0.01	42	557	0	0	0	522	00026_0.2000_00028
11	0.2	0.01	0.01	42	558	0	0	1	518	00011_0.2000_00011
16	0.2	0.01	0.01	42	559	0	0	0	520	00016_0.2000_00012
17	0.2	0.01	0.01	42	559	0	0	0	526	00017_0.2000_00004
22	0.2	0.01	0.01	42	562	0	0	0	527	00022_0.2000_00018
25	0.2	0.01	0.01	42	562	0	0	1	524	00025_0.2000_00018
17	0.2	0.01	0.01	42	566	0	0	0	535	00017_0.2000_00031
8	0.2	0.01	0.01	42	567	0	0	0	530	00008_0.2000_00014
29	0.2	0.01	0.01	42	567	0	0	1	530	00029_0.2000_00024
12	0.2	0.01	0.01	42	568	0	0	1	527	00012_0.2000_00001
26	0.2	0.01	0.01	42	572	0	0	0	535	00026_0.2000_00012
2	0.2	0.01	0.01	42	573	0	0	1	529	00002_0.2000_00010
15	0.2	0.01	0.01	42	573	0	0	0	539	00015_0.2000_00017
19	0.2	0.01	0.01	42	573	0	0	0	537	00019_0.2000_00017
27	0.2	0.01	0.01	42	573	0	0	0	529	00027_0.2000_00005
4	0.2	0.01	0.01	42	574	0	0	0	536	00004_0.2000_00023
22	0.2	0.01	0.01	42	575	0	0	0	539	00022_0.2000_00008
8	0.2	0.01	0.01	42	576	0	0	2	542	00008_0.2000_00001
10	0.2	0.01	0.01	42	577	0	0	0	548	00010_0.2000_00003
20	0.2	0.01	0.01	42	578	0	0	0	537	00020_0.2000_00020
4	0.2	0.01	0.01	42	581	0	0	0	539	00004_0.2000_00027
2	0.2	0.01	0.01	42	582	0	0	0	544	00002_0.2000_00013
9	0.2	0.01	0.01	42	583	0	0	1	546	00009_0.2000_00011
20	0.2	0.01	0.01	42	583	0	0	0	543	00020_0.2000_00032
10	0.2	0.01	0.01	42	584	0	0	2	542	00010_0.2000_00026
18	0.2	0.01	0.01	42	584	0	0	0	542	00018_0.2000_00033
22	0.2	0.01	0.01	42	584	0	0	0	548	00022_0.2000_00015
20	0.2	0.01	0.01	42	585	0	0	0	547	00020_0.2000_00005
7	0.2	0.01	0.01	42	587	0	0	1	549	00007_0.2000_00022
23	0.2	0.01	0.01	42	587	0	0	0	549	00023_0.2000_00027
13	0.2	0.01	0.01	42	588	0	0	2	560	00013_0.2000_00003
19	0.2	0.01	0.01	42	588	0	0	1	552	00019_0.2000_00016
29	0.2	0.01	0.01	42	588	0	0	0	545	00029_0.2000_00027
22	0.2	0.01	0.01	42	589	0	0	1	555	00022_0.2000_00004
0	0.2	0.01	0.01	42	590	0	0	1	555	00000_0.2000_00000
20	0.2	0.01	0.01	42	590	0	0	1	549	00020_0.2000_00027
5	0.2	0.01	0.01	42	591	0	0	0	553	00005_0.2000_00006
4	0.2	0.01	0.01	42	592	0	0	0	554	00004_0.2000_00026
10	0.2	0.01	0.01	42	593	0	0	0	556	00010_0.2000_00012
2	0.2	0.01	0.01	42	595	0	0	0	563	00002_0.2000_00025
7	0.2	0.01	0.01	42	597	0	0	0	555	00007_0.2000_00030
1	0.2	0.01	0.01	42	598	0	0	0	558	00001_0.2000_00014
2	0.2	0.01	0.01	42	599	0	0	0	558	00002_0.2000_00017
10	0.2	0.01	0.01	42	600	0	0	0	566	00010_0.2000_00027
0	0.2	0.01	0.01	42	601	0	0	0	564	00000_0.2000_00026
18	0.2	0.01	0.01	42	601	0	0	1	559	00018_0.2000_00016
11	0.2	0.01	0.01	42	602	0	0	0	571	00011_0.2000_00019
3	0.2	0.01	0.01	42	603	0	0	1	567	00003_0.2000_00012
23	0.2	0.01	0.01	42	604	0	1	0	562	00023_0.2000_00009
5	0.2	0.01	0.01	42	605	0	0	0	565	00005_0.2000_00022
8	0.2	0.01	0.01	42	607	0	0	0	569	00008_0.2000_00027
17	0.2	0.01	0.01	42	607	0	0	0	567	00017_0.2000_00005
20	0.2	0.01	0.01	42	607	0	0	0	568	00020_0.2000_00001
13	0.2	0.01	0.01	42	608	0	0	1	569	00013_0.2000_00005
15	0.2	0.01	0.01	42	608	0	0	0	566	00015_0.2000_00013
5	0.2	0.01	0.01	42	610	0	0	0	572	00005_0.2000_00000
15	0.2	0.01	0.01	42	610	0	0	1	571	00015_0.2000_00031
20	0.2	0.01	0.01	42	610	0	0	1	569	00020_0.2000_00025
26	0.2	0.01	0.01	42	610	0	0	0	571	00026_0.2000_00002
9	0.2	0.01	0.01	42	611	0	0	1	576	00009_0.2000_00032
23	0.2	0.01	0.01	42	611	0	0	1	579	00023_0.2000_00030
5	0.2	0.01	0.01	42	612	0	0	0	577	00005_0.2000_00003
27	0.2	0.01	0.01	42	612	0	0	0	575	00027_0.2000_00008
14	0.2	0.01	0.01	42	613	0	0	1	573	00014_0.2000_00027
16	0.2	0.01	0.01	42	613	0	0	1	574	00016_0.2000_00017
6	0.2	0.01	0.01	42	615	0	0	0	572	00006_0.2000_00012
13	0.2	0.01	0.01	42	615	0	0	0	576	00013_0.2000_00009
27	0.2	0.01	0.01	42	615	0	0	1	573	00027_0.2000_00026
8	0.2	0.01	0.01	42	616	0	0	1	575	00008_0.2000_00021
28	0.2	0.01	0.01	42	616	0	0	1	577	00028_0.2000_00025
1	0.2	0.01	0.01	42	617	0	0	0	584	00001_0.2000_00003
9	0.2	0.01	0.01	42	619	0	0	0	580	00009_0.2000_00019
14	0.2	0.01	0.01	42	619	0	0	0	581	00014_0.2000_00012
2	0.2	0.01	0.01	42	620	0	0	2	582	00002_0.2000_00005
5	0.2	0.01	0.01	42	621	0	0	0	585	00005_0.2000_00033
14	0.2	0.01	0.01	42	621	0	0	0	583	00014_0.2000_00022
20	0.2	0.01	0.01	42	621	0	0	1	585	00020_0.2000_00004
1	0.2	0.01	0.01	42	624	0	0	0	591	00001_0.2000_00020
16	0.2	0.01	0.01	42	626	0	0	1	586	00016_0.2000_00030
22	0.2	0.01	0.01	42	626	0	0	0	594	00022_0.2000_00029
8	0.2	0.01	0.01	42	627	0	0	0	590	00008_0.2000_00008
18	0.2	0.01	0.01	42	628	0	0	2	586	00018_0.2000_00006
6	0.2	0.01	0.01	42	630	0	0	0	593	00006_0.2000_00020
20	0.2	0.01	0.01	42	634	0	0	0	600	00020_0.2000_00023
28	0.2	0.01	0.01	42	634	0	0	0	592	00028_0.2000_00005
15	0.2	0.01	0.01	42	635	0	0	1	598	00015_0.2000_00027
17	0.2	0.01	0.01	42	635	0	0	0	599	00017_0.2000_00000
21	0.2	0.01	0.01	42	636	0	0	0	598	00021_0.2000_00024
2	0.2	0.01	0.01	42	637	0	0	1	593	00002_0.2000_00001
28	0.2	0.01	0.01	42	637	0	0	0	598	00028_0.2000_00024
17	0.2	0.01	0.01	42	639	0	0	0	603	00017_0.2000_00023
25	0.2	0.01	0.01	42	640	0	0	0	603	00025_0.2000_00001
22	0.2	0.01	0.01	42	641	0	0	1	606	00022_0.2000_00022
25	0.2	0.01	0.01	42	641	0	0	0	605	00025_0.2000_00022
12	0.2	0.01	0.01	42	644	0	0	0	609	00012_0.2000_00000
15	0.2	0.01	0.01	42	644	0	0	1	606	00015_0.2000_00004
18	0.2	0.01	0.01	42	644	0	0	0	609	00018_0.2000_00003
25	0.2	0.01	0.01	42	645	0	0	0	607	00025_0.2000_00003
25	0.2	0.01	0.01	42	646	0	0	1	606	00025_0.2000_00011
28	0.2	0.01	0.01	42	647	0	0	0	607	00028_0.2000_00009
14	0.2	0.01	0.01	42	650	0	0	0	610	00014_0.2000_00023
6	0.2	0.01	0.01	42	658	0	0	0	619	00006_0.2000_00033
18	0.2	0.01	0.01	42	681	0	0	1	643	00018_0.2000_00015
14	0.2	0.01	0.01	42	685	0	0	1	647	00014_0.2000_00002
0	0.2	0.01	0.01	43	505	0	0	0	465	00000_0.2000_00003
24	0.2	0.01	0.01	43	514	0	0	1	480	00024_0.2000_00014
20	0.2	0.01	0.01	43	523	0	0	0	489	00020_0.2000_00010
9	0.2	0.01	0.01	43	528	0	0	0	486	00009_0.2000_00021
12	0.2	0.01	0.01	43	533	0	0	0	500	00012_0.2000_00031
27	0.2	0.01	0.01	43	534	0	0	1	493	00027_0.2000_00014
22	0.2	0.01	0.01	43	535	0	0	0	500	00022_0.2000_00030
24	0.2	0.01	0.01	43	539	0	0	0	499	00024_0.2000_00019
23	0.2	0.01	0.01	43	547	0	0	0	507	00023_0.2000_00025
4	0.2	0.01	0.01	43	552	0	0	1	514	00004_0.2000_00019
17	0.2	0.01	0.01	43	564	0	0	1	527	00017_0.2000_00026
16	0.2	0.01	0.01	43	570	0	0	3	534	00016_0.2000_00024
2	0.2	0.01	0.01	43	571	0	0	0	532	00002_0.2000_00033
11	0.2	0.01	0.01	43	571	0	0	0	529	00011_0.2000_00018
5	0.2	0.01	0.01	43	574	0	0	2	533	00005_0.2000_00013
10	0.2	0.01	0.01	43	574	0	0	0	539	00010_0.2000_00019
4	0.2	0.01	0.01	43	575	0	0	0	541	00004_0.2000_00011
24	0.2	0.01	0.01	43	575	0	0	0	537	00024_0.2000_00029
24	0.2	0.01	0.01	43	576	0	0	1	541	00024_0.2000_00008
3	0.2	0.01	0.01	43	577	0	0	3	544	00003_0.2000_00002
1	0.2	0.01	0.01	43	578	0	0	0	542	00001_0.2000_00013
3	0.2	0.01	0.01	43	578	0	1	0	549	00003_0.2000_00004
27	0.2	0.01	0.01	43	579	0	0	1	541	00027_0.2000_00010
17	0.2	0.01	0.01	43	581	0	0	0	546	00017_0.2000_00027
7	0.2	0.01	0.01	43	582	0	1	0	544	00007_0.2000_00012
19	0.2	0.01	0.01	43	582	0	0	0	553	00019_0.2000_00004
24	0.2	0.01	0.01	43	583	0	0	1	546	00024_0.2000_00000
19	0.2	0.01	0.01	43	585	0	0	0	547	00019_0.2000_00009
24	0.2	0.01	0.01	43	589	0	0	0	555	00024_0.2000_00001
17	0.2	0.01	0.01	43	590	0	0	0	553	00017_0.2000_00002
7	0.2	0.01	0.01	43	591	0	0	1	558	00007_0.2000_00014
23	0.2	0.01	0.01	43	594	0	0	1	553	00023_0.2000_00033
3	0.2	0.01	0.01	43	595	0	0	0	554	00003_0.2000_00014
5	0.2	0.01	0.01	43	595	0	0	0	557	00005_0.2000_00026
25	0.2	0.01	0.01	43	595	0	0	1	556	00025_0.2000_00015
7	0.2	0.01	0.01	43	597	0	0	1	564	00007_0.2000_00015
16	0.2	0.01	0.01	43	598	0	0	0	559	00016_0.2000_00031
7	0.2	0.01	0.01	43	599	0	0	0	560	00007_0.2000_00021
0	0.2	0.01	0.01	43	600	0	0	0	559	00000_0.2000_00020
4	0.2	0.01	0.01	43	600	0	0	0	569	00004_0.2000_00005
1	0.2	0.01	0.01	43	601	0	0	0	560	00001_0.2000_00027
5	0.2	0.01	0.01	43	601	0	0	0	559	00005_0.2000_00019
0	0.2	0.01	0.01	43	603	0	0	0	565	00000_0.2000_00001
2	0.2	0.01	0.01	43	603	0	0	0	565	00002_0.2000_00024
11	0.2	0.01	0.01	43	603	0	0	1	565	00011_0.2000_00014
4	0.2	0.01	0.01	43	604	0	0	0	562	00004_0.2000_00010
4	0.2	0.01	0.01	43	605	0	0	2	567	00004_0.2000_00003
6	0.2	0.01	0.01	43	605	0	0	0	573	00006_0.2000_00003
12	0.2	0.01	0.01	43	607	0	0	1	569	00012_0.2000_00013
13	0.2	0.01	0.01	43	607	0	0	2	576	00013_0.2000_00017
0	0.2	0.01	0.01	43	608	1	0	1	568	00000_0.2000_00002
15	0.2	0.01	0.01	43	610	0	1	0	576	00015_0.2000_00012
17	0.2	0.01	0.01	43	611	0	0	0	579	00017_0.2000_00017
8	0.2	0.01	0.01	43	612	0	0	0	576	00008_0.2000_00019
17	0.2	0.01	0.01	43	612	0	0	0	574	00017_0.2000_00011
17	0.2	0.01	0.01	43	612	0	0	1	577	00017_0.2000_00019
24	0.2	0.01	0.01	43	615	0	0	2	574	00024_0.2000_00020
6	0.2	0.01	0.01	43	619	0	0	1	580	00006_0.2000_00008
10	0.2	0.01	0.01	43	619	0	0	3	586	00010_0.2000_00018
24	0.2	0.01	0.01	43	619	0	0	1	584	00024_0.2000_00033
8	0.2	0.01	0.01	43	620	0	0	1	581	00008_0.2000_00011
14	0.2	0.01	0.01	43	620	0	0	2	577	00014_0.2000_00017
15	0.2	0.01	0.01	43	621	0	0	1	586	00015_0.2000_00030
27	0.2	0.01	0.01	43	624	0	0	1	588	00027_0.2000_00002
13	0.2	0.01	0.01	43	626	0	0	0	585	00013_0.2000_00023
15	0.2	0.01	0.01	43	626	0	0	0	587	00015_0.2000_00009
8	0.2	0.01	0.01	43	627	0	0	1	589	00008_0.2000_00024
12	0.2	0.01	0.01	43	630	0	0	1	595	00012_0.2000_00025
25	0.2	0.01	0.01	43	630	0	0	1	595	00025_0.2000_00012
28	0.2	0.01	0.01	43	631	0	0	2	595	00028_0.2000_00000
14	0.2	0.01	0.01	43	632	0	0	0	593	00014_0.2000_00007
18	0.2	0.01	0.01	43	637	0	0	0	599	00018_0.2000_00032
6	0.2	0.01	0.01	43	638	0	0	1	596	00006_0.2000_00005
15	0.2	0.01	0.01	43	638	0	0	0	597	00015_0.2000_00003
28	0.2	0.01	0.01	43	639	0	0	0	598	00028_0.2000_00010
1	0.2	0.01	0.01	43	641	0	0	1	606	00001_0.2000_00029
18	0.2	0.01	0.01	43	641	0	0	0	602	00018_0.2000_00020
15	0.2	0.01	0.01	43	644	0	0	0	607	00015_0.2000_00002
6	0.2	0.01	0.01	43	647	0	0	1	610	00006_0.2000_00022
17	0.2	0.01	0.01	43	647	0	0	1	612	00017_0.2000_00016
25	0.2	0.01	0.01	43	648	0	0	2	616	00025_0.2000_00008
12	0.2	0.01	0.01	43	649	0	0	0	608	00012_0.2000_00014
6	0.2	0.01	0.01	43	652	0	0	2	611	00006_0.2000_00023
22	0.2	0.01	0.01	43	660	0	0	0	624	00022_0.2000_00024
14	0.2	0.01	0.01	43	661	0	0	2	622	00014_0.2000_00021
25	0.2	0.01	0.01	43	664	0	0	1	631	00025_0.2000_00028
18	0.2	0.01	0.01	43	668	0	0	0	628	00018_0.2000_00009
28	0.2	0.01	0.01	43	671	0	0	0	630	00028_0.2000_00017
12	0.2	0.01	0.01	43	684	0	0	0	642	00012_0.2000_00029
26	0.2	0.01	0.01	44	500	0	0	0	461	00026_0.2000_00016
12	0.2	0.01	0.01	44	506	0	0	1	470	00012_0.2000_00030
26	0.2	0.01	0.01	44	520	0	0	1	484	00026_0.2000_00001
26	0.2	0.01	0.01	44	521	0	0	1	487	00026_0.2000_00017
24	0.2	0.01	0.01	44	530	0	0	0	489	00024_0.2000_00007
11	0.2	0.01	0.01	44	532	0	0	0	501	00011_0.2000_00010
9	0.2	0.01	0.01	44	535	0	0	0	500	00009_0.2000_00003
19	0.2	0.01	0.01	44	539	0	1	0	505	00019_0.2000_00029
10	0.2	0.01	0.01	44	540	0	0	1	502	00010_0.2000_00006
2	0.2	0.01	0.01	44	543	0	0	0	516	00002_0.2000_00006
8	0.2	0.01	0.01	44	544	0	0	1	505	00008_0.2000_00000
13	0.2	0.01	0.01	44	545	0	0	1	510	00013_0.2000_00032
15	0.2	0.01	0.01	44	554	0	0	0	514	00015_0.2000_00032
19	0.2	0.01	0.01	44	556	0	0	1	519	00019_0.2000_00000
17	0.2	0.01	0.01	44	557	0	0	0	518	00017_0.2000_00006
18	0.2	0.01	0.01	44	557	0	0	1	517	00018_0.2000_00005
26	0.2	0.01	0.01	44	557	0	0	1	519	00026_0.2000_00009
11	0.2	0.01	0.01	44	558	0	0	0	520	00011_0.2000_00029
20	0.2	0.01	0.01	44	562	0	0	0	536	00020_0.2000_00003
9	0.2	0.01	0.01	44	563	0	0	1	528	00009_0.2000_00022
22	0.2	0.01	0.01	44	564	0	0	0	530	00022_0.2000_00011
16	0.2	0.01	0.01	44	567	0	0	1	533	00016_0.2000_00010
2	0.2	0.01	0.01	44	574	0	0	0	533	00002_0.2000_00032
15	0.2	0.01	0.01	44	575	0	0	1	534	00015_0.2000_00001
7	0.2	0.01	0.01	44	576	0	0	2	537	00007_0.2000_00017
8	0.2	0.01	0.01	44	576	0	0	1	532	00008_0.2000_00006
16	0.2	0.01	0.01	44	578	0	0	0	548	00016_0.2000_00028
0	0.2	0.01	0.01	44	580	0	0	0	543	00000_0.2000_00013
0	0.2	0.01	0.01	44	580	0	0	0	542	00000_0.2000_00029
21	0.2	0.01	0.01	44	581	0	0	2	543	00021_0.2000_00020
6	0.2	0.01	0.01	44	582	0	0	1	548	00006_0.2000_00009
16	0.2	0.01	0.01	44	582	0	0	0	546	00016_0.2000_00021
16	0.2	0.01	0.01	44	583	0	0	0	549	00016_0.2000_00032
11	0.2	0.01	0.01	44	589	0	0	1	550	00011_0.2000_00013
29	0.2	0.01	0.01	44	590	0	0	2	548	00029_0.2000_00028
19	0.2	0.01	0.01	44	593	0	0	0	548	00019_0.2000_00011
8	0.2	0.01	0.01	44	595	0	0	1	556	00008_0.2000_00025
9	0.2	0.01	0.01	44	595	0	0	0	557	00009_0.2000_00018
18	0.2	0.01	0.01	44	595	0	0	1	558	00018_0.2000_00025
2	0.2	0.01	0.01	44	599	0	0	1	564	00002_0.2000_00012
0	0.2	0.01	0.01	44	600	0	0	0	568	00000_0.2000_00004
6	0.2	0.01	0.01	44	601	0	0	0	566	00006_0.2000_00014
12	0.2	0.01	0.01	44	601	0	0	1	559	00012_0.2000_00019
2	0.2	0.01	0.01	44	604	0	0	1	570	00002_0.2000_00026
1	0.2	0.01	0.01	44	605	0	0	0	569	00001_0.2000_00017
15	0.2	0.01	0.01	44	606	0	0	0	567	00015_0.2000_00014
20	0.2	0.01	0.01	44	606	0	0	1	570	00020_0.2000_00011
27	0.2	0.01	0.01	44	608	0	0	0	565	00027_0.2000_00003
12	0.2	0.01	0.01	44	611	0	0	1	575	00012_0.2000_00027
11	0.2	0.01	0.01	44	614	0	0	0	574	00011_0.2000_00022
13	0.2	0.01	0.01	44	614	0	0	0	579	00013_0.2000_00014
6	0.2	0.01	0.01	44	616	0	0	0	578	00006_0.2000_00026
18	0.2	0.01	0.01	44	616	0	0	1	581	00018_0.2000_00010
16	0.2	0.01	0.01	44	617	0	0	1	577	00016_0.2000_00013
23	0.2	0.01	0.01	44	619	0	0	0	582	00023_0.2000_00031
28	0.2	0.01	0.01	44	620	0	1	1	577	00028_0.2000_00007
14	0.2	0.01	0.01	44	623	0	0	0	579	00014_0.2000_00033
6	0.2	0.01	0.01	44	626	0	0	1	590	00006_0.2000_00027
25	0.2	0.01	0.01	44	626	0	0	1	588	00025_0.2000_00027
8	0.2	0.01	0.01	44	643	0	0	2	608	00008_0.2000_00009
14	0.2	0.01	0.01	44	668	0	0	0	626	00014_0.2000_00004
28	0.2	0.01	0.01	44	681	0	0	1	646	00028_0.2000_00002
26	0.2	0.01	0.01	45	531	0	0	0	490	00026_0.2000_00018
27	0.2	0.01	0.01	45	546	0	0	0	506	00027_0.2000_00017
5	0.2	0.01	0.01	45	548	0	0	1	508	00005_0.2000_00031
15	0.2	0.01	0.01	45	553	0	0	2	518	00015_0.2000_00006
7	0.2	0.01	0.01	45	557	0	0	2	510	00007_0.2000_00003
0	0.2	0.01	0.01	45	560	0	0	0	523	00000_0.2000_00028
3	0.2	0.01	0.01	45	561	0	0	1	524	00003_0.2000_00028
26	0.2	0.01	0.01	45	561	0	0	1	520	00026_0.2000_00024
21	0.2	0.01	0.01	45	562	0	0	1	533	00021_0.2000_00009
3	0.2	0.01	0.01	45	565	0	0	1	529	00003_0.2000_00017
23	0.2	0.01	0.01	45	565	0	0	0	528	00023_0.2000_00000
17	0.2	0.01	0.01	45	575	0	0	0	537	00017_0.2000_00009
2	0.2	0.01	0.01	45	578	0	0	0	540	00002_0.2000_00011
10	0.2	0.01	0.01	45	578	0	0	0	536	00010_0.2000_00020
7	0.2	0.01	0.01	45	580	0	0	0	539	00007_0.2000_00027
10	0.2	0.01	0.01	45	580	0	0	1	542	00010_0.2000_00014
7	0.2	0.01	0.01	45	583	0	0	0	548	00007_0.2000_00013
3	0.2	0.01	0.01	45	584	0	0	0	547	00003_0.2000_00007
5	0.2	0.01	0.01	45	584	0	1	0	542	00005_0.2000_00014
27	0.2	0.01	0.01	45	584	0	0	0	543	00027_0.2000_00029
29	0.2	0.01	0.01	45	584	0	0	0	544	00029_0.2000_00010
24	0.2	0.01	0.01	45	587	0	0	0	543	00024_0.2000_00017
4	0.2	0.01	0.01	45	588	0	0	1	550	00004_0.2000_00029
13	0.2	0.01	0.01	45	590	0	0	1	557	00013_0.2000_00018
24	0.2	0.01	0.01	45	590	0	1	0	552	00024_0.2000_00004
21	0.2	0.01	0.01	45	591	0	0	0	557	00021_0.2000_00017
24	0.2	0.01	0.01	45	591	0	0	2	549	00024_0.2000_00015
22	0.2	0.01	0.01	45	594	0	0	1	555	00022_0.2000_00027
25	0.2	0.01	0.01	45	594	0	0	0	557	00025_0.2000_00005
29	0.2	0.01	0.01	45	594	0	0	0	555	00029_0.2000_00006
24	0.2	0.01	0.01	45	596	0	0	1	557	00024_0.2000_00010
18	0.2	0.01	0.01	45	597	0	0	0	568	00018_0.2000_00029
10	0.2	0.01	0.01	45	600	1	0	0	559	00010_0.2000_00015
29	0.2	0.01	0.01	45	601	0	0	1	562	00029_0.2000_00008
11	0.2	0.01	0.01	45	603	0	0	2	562	00011_0.2000_00003
14	0.2	0.01	0.01	45	604	0	0	0	566	00014_0.2000_00024
13	0.2	0.01	0.01	45	606	0	0	0	571	00013_0.2000_00022
23	0.2	0.01	0.01	45	608	0	0	1	570	00023_0.2000_00028
18	0.2	0.01	0.01	45	611	0	0	1	575	00018_0.2000_00024
5	0.2	0.01	0.01	45	614	0	0	0	580	00005_0.2000_00009
27	0.2	0.01	0.01	45	614	0	0	2	572	00027_0.2000_00022
13	0.2	0.01	0.01	45	615	0	0	0	576	00013_0.2000_00000
15	0.2	0.01	0.01	45	615	0	0	0	577	00015_0.2000_00020
18	0.2	0.01	0.01	45	615	0	0	0	573	00018_0.2000_00023
15	0.2	0.01	0.01	45	621	0	0	0	586	00015_0.2000_00019
28	0.2	0.01	0.01	45	621	0	0	1	587	00028_0.2000_00008
[truncated: 497,801 more rows]
